# Supplementary material for: Piceatannol Induces Mitochondrial Dysfunction in Toxoplasma gondii
Source: Microorganisms. 2025 May 25;13(6):1203. doi: 10.3390/microorganisms13061203 (PMC12194955; doi:10.3390/microorganisms13061203)
Supplement: Supplementary file 1 [file microorganisms-13-01203-s001.zip]

Archive with 2 entries (2 files):
- Figure S1.tif
- supplementary data1.xlsx
