# Supplementary material for: Piceatannol Induces Mitochondrial Dysfunction in Toxoplasma gondii
Source: Microorganisms. 2025 May 25;13(6):1203. doi: 10.3390/microorganisms13061203 (PMC12194955; doi:10.3390/microorganisms13061203)
Supplement: Supplementary file 1 [file microorganisms-13-01203-s001.zip › supplementary data1.xlsx]

## Sheet: Sheet1
supplementary data S1: Differentially expressed T. gondii genes after PIC treatment.
gene_name	UT-1	UT-2	UT-3	PIC-1	PIC-2	PIC-3	FDR	log2FC	Product Description
TGME49_278400	0.068866	0.059555	0.013128	43.1292	45.5008	46.9978	1.97081e-187	8.66507	Toxoplasma gondii family A protein
TGME49_213960	0	0	0	9.3006	14.4672	10.0981	2.16466e-65	8.15974	hypothetical protein
TGME49_240370	0.026101	0.111496	0.065241	26.6165	26.195	24.2782	0	7.87543	Toxoplasma gondii family E protein
TGME49_253150	0.012372	0.051445	0	11.0955	11.4972	11.6889	1.44509e-121	7.7931	hypothetical protein
TGME49_286040	0.028936	0.021919	0.0111	12.3274	11.3021	12.6355	2.36246e-91	7.40605	hypothetical protein
TGME49_218470	0	0	0	3.75089	4.06315	3.60014	8.11298e-48	7.23549	protein disulfide-isomerase, putative
TGME49_227100	0.069854	0	0.055901	20.827	18.0771	16.7537	8.3694e-88	7.1792	hypothetical protein
TGME49_301240	0	0.050123	0.012755	7.22638	7.01641	7.26043	6.30043e-101	7.12031	hypothetical protein
TGME49_310260	0.02908	0.030534	0	11.6044	10.1773	10.4728	1.6267e-69	6.98642	hypothetical protein
TGME49_280500	0.001353	0.057188	0.058114	10.2858	9.67529	10.4942	4.85667e-126	6.97699	inorganic anion transporter, sulfate permease (SulP) family protein
TGME49_306230	0	0.009969	0.020261	3.85043	4.15154	4.07823	3.49736e-78	6.97426	hypothetical protein
TGME49_287240	0.179019	0.197568	0.254781	38.6723	37.231	38.9317	0	6.93786	hypothetical protein
TGME49_233065	0.010583	0	0.032495	6.01762	6.53439	6.09291	9.16079e-61	6.79787	3'5'-cyclic nucleotide phosphodiesterase domain-containing protein
TGME49_258508	0.020568	0.016362	0	7.07172	8.25261	7.78307	2.20357e-56	6.79216	3'5'-cyclic nucleotide phosphodiesterase domain-containing protein
TGME49_293830	0	0	0	4.12699	3.76427	4.44294	1.09692e-39	6.75426	methyltransferase domain-containing protein
TGME49_233040	0	0	0	1.98789	1.8724	1.13885	2.1038e-38	6.70968	3'5'-cyclic nucleotide phosphodiesterase domain-containing protein
TGME49_266340	0.241277	0.230919	0.087554	30.3477	31.2218	46.0568	6.61744e-115	6.69405	Toxoplasma gondii family A protein
TGME49_202140	0.057424	0	0	7.48508	7.85678	7.58672	4.29875e-57	6.64489	enoyl-CoA hydratase/isomerase family protein
TGME49_274140	0	0	0.01937	4.22651	3.37559	4.2022	1.71252e-44	6.59489	hypothetical protein
TGME49_319890	1.08887	0.847833	1.22118	135.895	149.003	151.658	0	6.57157	hypothetical protein
TGME49_287235	0.085925	0.09669	0.053869	13.2545	13.6368	14.7045	1.31784e-122	6.5697	hypothetical protein
TGME49_258370	0.07	0.001918	0.026757	9.6453	9.15169	8.19553	2.75859e-73	6.5573	rhoptry kinase family protein ROP28
TGME49_266130	0.040127	0	0	8.90128	7.084	8.81719	2.81052e-47	6.55242	peroxiredoxin PRX2
TGME49_278350	0	0.019272	0.110234	32.9935	30.954	27.3779	1.54664e-33	6.50996	Toxoplasma gondii family A protein
TGME49_255480	0.078555	0.04131	0	11.4346	12.1071	11.1782	6.13e-64	6.46957	thioredoxin domain-containing protein
TGME49_215195	0.083669	0.143531	0.039205	13.5596	14.2825	13.0128	2.40665e-141	6.46288	tetratricopeptide repeat-containing protein
TGME49_238970	0	0	0.007339	1.09295	1.70335	1.1854	4.66873e-44	6.42313	hypothetical protein
TGME49_238980	0	0	0	1.31335	1.44298	1.57594	1.95303e-34	6.40662	hypothetical protein
TGME49_278420	0.021588	0.04526	0.023034	7.04578	7.19304	7.47332	1.18995e-72	6.39067	Toxoplasma gondii family A protein
TGME49_264630	0.034779	0.095865	0.104354	11.8313	10.1903	11.3199	3.31878e-117	6.34598	hypothetical protein
TGME49_212075	0.011096	0.018737	0	2.9468	3.56316	3.86432	3.40037e-46	6.32066	hypothetical protein
TGME49_257970	0	0.063068	0.095921	12.8272	9.91978	8.56109	2.39483e-69	6.31249	hypothetical protein
TGME49_216160	0.059147	0.031052	0.06311	9.62974	11.0303	10.0989	1.50815e-75	6.27945	hypothetical protein
TGME49_272260	0	0	0	1.80858	1.73233	1.67678	9.21091e-32	6.2128	Dpy-30 motif protein
TGME49_225140	0	0	0	4.20289	3.45728	3.22642	2.72889e-31	6.18467	BT1 family protein
TGME49_282230	0.076733	0.060372	0.064903	8.47425	8.52579	8.40196	3.4515e-117	6.16975	sulfate adenylyltransferase/adenylylsulfate kinase
TGME49_213700	0.108297	0.139862	0.161884	14.2807	14.301	14.4155	6.20601e-234	6.15694	hypothetical protein
TGME49_238500	0	0	0.100188	12.3251	14.195	17.2436	8.74496e-40	6.15306	SAG-related sequence SRS22F
TGME49_217370	0	0.123319	0.034766	11.2261	9.91028	10.0479	3.39551e-55	6.13622	hypothetical protein
TGME49_211920	0	0	0	3.74195	2.82506	3.48125	9.39764e-30	6.06813	hypothetical protein
TGME49_284550	0	0	0.073046	11.1556	8.78181	10.1925	1.2589e-35	6.06796	EF hand domain-containing protein
TGME49_268800	0.050175	0.043711	0.029612	5.83123	8.56842	8.30749	2.7014e-60	6.06601	hypothetical protein
TGME49_269120	0	0	0.042329	5.84279	4.64519	6.2892	9.15888e-38	6.03013	oxidoreductase, putative
TGME49_224010	0.008712	0.013093	0.061372	3.89559	3.5817	4.2627	2.47618e-71	5.98933	hypothetical protein
TGME49_256800	0.161867	0.169723	0.216782	19.0454	16.2315	17.4341	1.61877e-183	5.97787	hypothetical protein
TGME49_238210	0.147778	0.19343	0.058223	11.7632	14.7917	14.1737	1.42602e-143	5.97176	EGF family domain-containing protein
TGME49_269315	0.077846	0	0.118574	13.0357	9.79953	12.0292	1.13732e-50	5.97132	hypothetical protein
TGME49_240340	0.00464	0.01871	0.057723	3.62711	3.72428	2.97502	4.06254e-69	5.95631	Toxoplasma gondii family E protein
TGME49_293250	0.007841	0.052154	0.029228	3.26446	3.60161	3.33351	5.72127e-96	5.95405	hypothetical protein
TGME49_253110	0	0	0	2.34817	2.7981	2.2439	4.33996e-28	5.93478	kinesin motor domain-containing protein
TGME49_239755	0.04318	0.075344	0	6.52638	6.6038	4.68778	2.07422e-56	5.93025	hypothetical protein
TGME49_220840	0	0	0	2.98808	2.96976	2.11213	6.41797e-28	5.92875	threonine synthase
TGME49_233180	0.036372	0.028121	0.187498	16.8217	17.0313	15.7966	6.13433e-37	5.9274	hypothetical protein
TGME49_252640	0.011532	0.017213	0.024732	2.79161	2.78424	2.36537	9.64534e-56	5.92231	P-type ATPase PMA1
TGME49_291130	0.037867	0.031661	0.100229	6.26922	7.22863	6.48455	2.58218e-80	5.90996	hypothetical protein
TGME49_238220	0.170454	0.168306	0.243574	17.7071	16.7832	19.2091	1.37369e-179	5.90689	EGF family domain-containing protein
TGME49_312440	0	0	0	1.44147	1.44688	1.21759	9.64257e-28	5.90524	hypothetical protein
TGME49_237045	0.009369	0	0	1.40822	1.45284	1.26166	2.28429e-32	5.85061	hypothetical protein
TGME49_258512	0	0	0	4.5732	3.10883	3.58386	9.07009e-27	5.83366	hypothetical protein
TGME49_289240	0.011334	0	0	2.37186	1.97533	1.88787	1.01772e-31	5.81259	DnaJ domain-containing protein
TGME49_257910	0	0.022562	0.033043	3.25644	2.80466	2.5558	5.20988e-47	5.80075	hypothetical protein
TGME49_245530	0.043667	0.074199	0.081312	5.90452	5.62329	5.24401	6.65247e-172	5.79207	hypothetical protein
TGME49_258810	0.125526	0.296864	0.170427	21.2306	19.5485	20.2036	6.10396e-82	5.78853	SAG-related sequence SRS27B
TGME49_203135	0.005008	0.00335	0.011582	0.805569	0.912392	0.789864	7.8902e-55	5.7775	dynein heavy chain family protein
TGME49_297670	0	0	0.025144	3.17587	3.13324	2.88678	3.94405e-31	5.76144	hypothetical protein
TGME49_294320	0.089903	0.013537	0.030673	5.36916	4.73073	5.43414	1.5749e-66	5.75184	Oxysterol-binding protein
TGME49_269600	0.463302	0.69788	0.535068	41.767	40.5388	43.3387	0	5.73561	biotin-requiring enzyme domain-containing protein
TGME49_321470	0.069047	0.14524	0.091022	11.0023	9.52736	11.3094	2.57466e-73	5.71917	SAG-related sequence SRS12D
TGME49_265205	0.070252	0.046794	0.037229	4.62079	4.64257	4.78875	7.80171e-92	5.70815	WD domain, G-beta repeat-containing protein
TGME49_218290	0.050181	0.032641	0.024562	3.87568	3.25588	4.0006	1.89773e-67	5.7043	WD domain, G-beta repeat-containing protein
TGME49_258570	0.084676	0.072185	0.037045	7.28524	7.83249	7.42282	1.02318e-55	5.69567	hypothetical protein
TGME49_238915	0.044348	0.051721	0.031337	3.82302	4.09507	4.89104	8.06303e-69	5.68565	hypothetical protein
TGME49_233610	0.178465	0.575265	0.3814	35.7361	35.2793	35.1692	3.32252e-64	5.68243	hypothetical protein
TGME49_213430	0	0	0.041285	5.82312	4.23885	5.52517	9.58994e-30	5.67816	hypothetical protein
TGME49_293420	0.1796	0.188504	0.119771	13.0492	12.3598	15.4865	3.29728e-130	5.67688	transporter, major facilitator family protein
TGME49_252350	0.023906	0.025143	0.063707	3.5059	4.19243	3.76262	1.08169e-75	5.66093	hypothetical protein
TGME49_243720	0.0829	0.092283	0.04451	6.39281	6.24305	6.32928	3.12916e-86	5.63623	peroxisomal biogenesis factor PEX11
TGME49_235390	0.030118	0.027523	0.062184	3.51394	3.50692	3.9604	2.72575e-68	5.63449	PAN domain-containing protein
TGME49_225028	0	0.00784	0.039591	2.30416	2.77596	1.85029	4.38602e-40	5.62515	myosin heavy chain, putative
TGME49_254750	0.019639	0	0.020903	3.64689	3.26496	3.30153	6.34406e-34	5.61749	c3orf15 protein
TGME49_320240	0.023531	0.056494	0.052598	3.81958	4.44146	4.9556	7.97753e-62	5.61662	SAG-related sequence SRS15B
TGME49_209485	0	0	0.019227	1.6767	1.68693	2.19141	8.27189e-31	5.58856	hypothetical protein
TGME49_205590	0	0.016222	0	3.1638	1.95841	2.54671	5.1709e-26	5.58164	hypothetical protein
TGME49_238480	0	0.119942	0	6.31087	7.23525	6.08121	4.59606e-33	5.58088	SAG-related sequence SRS22D
TGME49_321710	0.544447	0.646318	0.503566	36.5661	43.74	41.0665	1.63048e-167	5.57401	hypothetical protein
TGME49_278580	0.0733	0.202527	0.087171	8.99548	9.22879	9.03753	8.26935e-129	5.5587	hypothetical protein
TGME49_202020	0.275501	0.3053	0.227842	17.8452	17.4312	17.0384	0	5.52869	DnAK-TPR
TGME49_294585	0.031433	0.066247	0.050996	3.88787	4.23649	4.70097	1.15149e-66	5.52766	hypothetical protein
TGME49_206650	0.120215	0.144723	0.082493	8.14295	7.49098	7.64944	2.87822e-236	5.52526	zinc finger, c2h2 type domain-containing protein
TGME49_278430	0.041762	0.257005	0.298346	16.0571	14.8226	16.0427	1.29767e-88	5.52269	Toxoplasma gondii family A protein
TGME49_262970	0.739734	0.610041	0.444971	39.0306	38.0527	36.4176	0	5.50629	hypothetical protein
TGME49_258120	0.082589	0.175479	0.137464	9.34632	10.877	10.6718	5.2622e-88	5.50358	Pex2 / Pex12 amino terminal region protein
TGME49_233153	0.071811	0.203859	0.030075	8.48941	8.65882	8.40064	5.92119e-72	5.50302	hypothetical protein
TGME49_278320	0.03578	0.012523	0	4.41399	4.49956	4.50239	1.18489e-29	5.49039	Toxoplasma gondii family A protein
TGME49_278330	0	0.023603	0.047335	4.77566	4.76639	4.4973	7.35413e-32	5.48636	Toxoplasma gondii family A protein
TGME49_278290	0.025567	0	0	2.37425	2.40371	1.76893	5.28548e-27	5.47858	Toxoplasma gondii family A protein
TGME49_207965	0.073876	0.016507	0.077029	4.1794	5.02118	3.66207	6.75986e-82	5.46517	hypothetical protein
TGME49_268360	0.088508	0	0.038905	4.34848	5.91054	5.5419	2.56871e-39	5.44949	hypothetical protein
TGME49_210478	0.063798	0.023196	0.029869	2.87596	3.04774	2.51932	9.95525e-101	5.44844	hypothetical protein
TGME49_224760	1.41336	2.15378	1.66282	101.213	106.098	102.35	0	5.4339	SAG-related sequence SRS40E
TGME49_286150	0.403119	0.454318	0.439441	27.8237	26.8658	25.6519	2.5264e-259	5.4284	PAN/Apple domain-containing protein
TGME49_240325	0.086999	0.065868	0.038004	4.5811	5.04889	4.2178	4.98974e-92	5.42365	Toxoplasma gondii family E protein
TGME49_243382	0.50524	0.532749	0.639011	36.7104	33.5983	30.8764	9.79699e-282	5.41198	hypothetical protein
TGME49_318240	0.012133	0.070004	0.063961	4.40426	5.61	4.53599	9.0242e-37	5.40242	Tubulin-tyrosine ligase family protein
TGME49_238160	0.169313	0.179275	0.405102	14.7547	15.8378	17.1359	3.01893e-150	5.38899	hypothetical protein
TGME49_276860	0	0	0.010772	0.976599	0.748151	0.958441	6.39347e-28	5.38382	hypothetical protein
TGME49_313725	0	0	0	0.604774	0.679519	0.538914	1.02005e-21	5.37407	hypothetical protein
TGME49_272430	0.177406	0.187321	0.342766	13.4976	14.6022	15.4158	1.54185e-157	5.37149	MAC/Perforin domain-containing protein
TGME49_228430	0.029455	0	0	1.97873	1.87968	3.40406	5.7829e-25	5.35542	hypothetical protein
TGME49_210095	0.515595	0.767186	0.462909	32.0163	34.0767	35.1289	1.34356e-210	5.33394	hypothetical protein
TGME49_203800	0.057854	0.085127	0.051158	4.32597	4.16529	4.21993	1.05705e-102	5.32936	hypothetical protein
TGME49_287250	0.012188	0.025595	0.051889	2.37765	2.78311	2.71016	5.84248e-56	5.32781	hypothetical protein
TGME49_220420	0.091853	0.106686	0.079448	5.34291	6.39351	5.58896	8.11457e-114	5.30682	3'5'-cyclic nucleotide phosphodiesterase domain-containing protein
TGME49_233950	0	0	0	1.55785	1.14006	1.49085	8.64341e-21	5.28539	hypothetical protein
TGME49_249230	0.132932	0.078151	0.102026	6.85572	5.57713	6.51229	1.90011e-112	5.28493	hypothetical protein
TGME49_235187	0	0.024723	0.017847	1.21337	1.16324	1.50045	1.10894e-41	5.27235	hypothetical protein
TGME49_239580	0.012238	0.032125	0.006529	1.5197	1.25155	1.3563	1.63104e-57	5.27059	hypothetical protein
TGME49_311370	0.012849	0.11269	0.036826	8.19894	7.90361	7.5853	2.9899e-23	5.26735	methylmalonate-semialdehyde dehydrogenase [acylating], putative
TGME49_230663	0	0	0	0.809948	1.58145	0.929806	2.13776e-20	5.26557	hypothetical protein
TGME49_243378	0.118435	0.326254	0.305323	15.0724	18.8926	18.7486	1.87523e-60	5.24362	hypothetical protein
TGME49_237585	0.045756	0.123203	0.114795	5.59225	5.50943	5.24507	1.67053e-121	5.24308	hypothetical protein
TGME49_278360	0.017925	0.065874	0	2.34536	2.99482	2.74986	1.40757e-40	5.23328	Toxoplasma gondii family A protein
TGME49_215670	0.04965	0.049211	0.019288	3.13266	2.40115	2.50121	4.0971e-71	5.21986	cAMP-dependent protein kinase
TGME49_207650	0.052967	0	0.040489	2.96204	2.73425	4.20108	3.72679e-34	5.21343	OTU family cysteine protease
TGME49_248673	0.093871	0.049283	0	5.18616	5.93841	5.5961	7.1308e-35	5.19081	hypothetical protein
TGME49_203250	0.174821	0.133698	0.107259	8.09985	7.20135	8.54567	1.9419e-117	5.19013	hypothetical protein
TGME49_225413	0	0.076449	0.089176	4.45078	6.76551	3.63979	3.39393e-34	5.18734	hypothetical protein
TGME49_256865	0.010632	0	0.011344	1.18022	0.907762	1.17453	7.74246e-31	5.18533	WD repeat domain 35 family protein
TGME49_201640	0.013876	0	0	1.22152	1.15498	0.830902	6.91809e-25	5.17214	hypothetical protein
TGME49_238470	0.238656	0.165569	0	11.008	10.1935	11.1064	3.23028e-38	5.16955	SAG-related sequence SRS22C
TGME49_288450	0.252711	0.363987	0.311186	16.3746	16.3383	16.7728	1.05416e-146	5.16486	aldehyde dehydrogenase (NAD) family protein
TGME49_301470	0.369015	0.425776	0.467855	22.1704	21.1885	19.8891	9.4641e-272	5.15911	hypothetical protein
TGME49_256850	0	0	0.03484	2.41222	2.0816	2.9336	8.07676e-25	5.15532	hypothetical protein
TGME49_207005	0.127508	0.114867	0.201119	8.7718	9.21056	9.56456	1.66653e-64	5.14528	SAG-related sequence SRS48Q
TGME49_293800	0	0	0	2.52821	3.77357	4.2681	2.50881e-19	5.14235	transmembrane protein 65, putative
TGME49_312690	1.05431	1.62835	1.00874	60.0474	60.1471	59.374	0	5.13468	hypothetical protein
TGME49_242750	0.022339	0.004691	0.009326	0.8602	0.798289	0.982522	2.38503e-51	5.13458	hypothetical protein
TGME49_276850	0.047232	0.198377	0.050397	7.66924	8.17415	8.1992	1.22238e-46	5.12459	hypothetical protein
TGME49_240350	0.004821	0.025513	0.001235	1.13877	1.45912	1.0996	2.052e-31	5.12314	Toxoplasma gondii family E protein
TGME49_233320	0.010856	0	0.03937	1.66439	1.62949	2.11018	1.72623e-31	5.12255	hypothetical protein
TGME49_201850	0.154439	0.065385	0.049078	5.75389	5.01379	5.6617	1.95275e-75	5.11997	WD domain, G-beta repeat-containing protein
TGME49_212030	0.021864	0	0.033053	2.47822	1.86742	2.18434	6.1721e-28	5.11151	hypothetical protein
TGME49_294600	0.121899	0.064024	0.140031	5.6233	6.71433	5.97515	1.07427e-95	5.10561	Toxoplasma gondii family D protein
TGME49_309330	0	0.045929	0.045848	2.92317	3.20376	2.93054	1.61037e-31	5.09905	SAG-related sequence SRS55F
TGME49_272200	0.016079	0.014819	0.03489	2.16095	2.07629	1.64923	1.06064e-34	5.09365	AGC kinase
TGME49_297380	0	0	0	0.84801	1.13389	0.994884	7.13366e-19	5.08463	hypothetical protein
TGME49_242360	0	0.025193	0	1.91156	1.72542	1.49482	6.98536e-24	5.07749	tetratricopeptide repeat-containing protein
TGME49_207740	0	0	0	0.764919	0.879138	1.2457	1.00618e-18	5.07629	hypothetical protein
TGME49_238200	0.145447	0.127028	0.049877	5.61386	5.87216	5.45411	6.2354e-99	5.06204	alpha/beta hydrolase fold domain-containing protein
TGME49_295020	0.077025	0.079742	0.155244	5.34206	5.09244	5.33938	9.84753e-112	5.05715	Sterol-sensing domain of SREBP cleavage-activation domain-containing protein
TGME49_203340	0.035619	0.056193	0	2.7885	2.68089	2.06641	4.39043e-38	5.04937	metallo-beta-lactamase domain-containing protein
TGME49_262800	0	0.029989	0	3.12037	3.43411	3.4175	6.01092e-22	5.04928	hypothetical protein
TGME49_218215	0	0	0	0.827326	1.13715	0.779148	2.02644e-18	5.03935	hypothetical protein
TGME49_231060	0.054323	0.12834	0.304458	9.37787	8.6843	8.70338	4.3103e-77	5.02275	subtilisin SUB9
TGME49_273080	0.167223	0.254176	0.333107	14.3396	13.9652	13.9858	4.18617e-63	4.99983	hypothetical protein
TGME49_294240	0.141314	0.120079	0.152075	6.62345	6.72123	6.26341	2.27242e-139	4.98598	hypothetical protein
TGME49_265430	0.248439	0.11181	0.249271	10.3133	10.4157	8.89198	2.5552e-116	4.97974	hypothetical protein
TGME49_286740	1.2122	1.21993	1.16587	51.997	51.4511	50.7793	0	4.97927	microneme-like protein
TGME49_282030	0.012216	0	0.013035	0.968065	1.07734	1.14983	1.16989e-27	4.96758	hypothetical protein
TGME49_217420	0.593577	0.314072	0.376557	20.0116	19.2806	18.7837	3.14405e-185	4.96116	hypothetical protein
TGME49_242900	0.049592	0.054956	0.049103	3.00346	2.99298	3.76056	1.89558e-45	4.95548	Toxoplasma gondii family A protein
TGME49_243180	0.098656	0.153817	0.083209	5.77153	6.23635	5.34152	2.63785e-66	4.94279	Toxoplasma gondii family A protein
TGME49_204560	0	0.001691	0	0.208516	0.132585	0.152196	4.94653e-19	4.94096	type I fatty acid synthase, putative
TGME49_228050	0.161492	0.169921	0.021683	8.60852	10.3009	7.41634	5.79658e-29	4.94011	hypothetical protein
TGME49_297280	0.032543	0.051341	0.016988	2.72179	1.92673	2.37092	3.17407e-39	4.93438	hypothetical protein
TGME49_203580	0	0	0	1.41323	1.22795	1.02952	1.81118e-17	4.92922	NAD-binding domain 4 domain-containing protein
TGME49_215540	0.696991	0.34886	0.686571	27.7141	27.0062	26.3958	6.25656e-104	4.92337	hypothetical protein
TGME49_222188	0.031458	0.077764	0.033676	3.08228	2.90226	3.79996	1.98725e-42	4.91626	hypothetical protein
TGME49_203770	0.216367	0.409342	0.227884	11.0486	13.292	13.8232	1.66633e-124	4.91024	hypothetical protein
TGME49_219660	0.178998	0.260569	0.191499	8.77018	8.60067	8.53457	0	4.90706	hypothetical protein
TGME49_235010	0.416729	0.297139	0.442592	16.3341	17.3603	15.8917	2.01788e-189	4.90181	hypothetical protein
TGME49_316380	0	0	0	1.25259	0.856447	0.966497	3.25387e-17	4.9012	hypothetical protein
TGME49_217410	1.15248	0.721918	0.786734	36.7724	39.9895	39.9702	8.87533e-127	4.90099	hypothetical protein
TGME49_233050	0.030847	0.03239	0.032914	3.7493	3.44396	2.55215	6.28198e-31	4.89922	hypothetical protein
TGME49_296020	0.07171	0.071984	0.049061	4.19858	5.53107	4.78655	1.09867e-29	4.89204	hypothetical protein
TGME49_321700	0.38322	0.514908	0.326405	18.6731	21.3264	16.826	3.64844e-86	4.88558	hypothetical protein
TGME49_231880	0.290874	0.35871	0.286074	14.5387	14.0868	15.1528	1.56633e-86	4.88306	hypothetical protein
TGME49_285410	0.040427	0.045447	0	2.85791	1.8281	1.90857	2.85726e-28	4.87271	calmodulin-binding carboxy-terminal kinesin-like family protein, putative
TGME49_240365	0	0	0	1.87846	1.1336	1.29829	7.73085e-17	4.86233	hypothetical protein
TGME49_285445	0.063335	0.058825	0.030121	2.34223	2.29631	2.24704	3.20263e-82	4.85872	hypothetical protein
TGME49_221550	0.046495	0.070161	0.017824	2.48192	2.78072	2.72717	1.89961e-44	4.84327	CMGC kinase, MAPK family, MEK kinase-related (incomplete catalytic triad)
TGME49_259030	0	0	0.084454	7.3347	3.66495	3.80356	3.73745e-19	4.84089	hypothetical protein
TGME49_305220	0	0.043103	0.173907	6.5421	8.2523	7.07469	4.84189e-24	4.83529	C-Myc-binding family protein
TGME49_221560	0.053423	0.047489	0.028787	3.12234	2.85872	3.05381	9.27923e-34	4.83247	hypothetical protein
TGME49_309540	0	0.026318	0	2.42424	2.47325	2.33899	4.11276e-18	4.83066	hypothetical protein
TGME49_207010	0.351334	0.645955	0.233974	15.8206	19.3999	19.4081	2.66503e-88	4.81237	SAG-related sequence SRS48K
TGME49_273510	0.08986	0.069863	0.211401	5.87102	5.62548	5.41773	9.59397e-63	4.80897	hypothetical protein
TGME49_243330	0.01783	0.015301	0.030874	0.965083	1.22229	1.22793	7.27147e-43	4.80162	hypothetical protein
TGME49_278790	0	0	0	2.64606	3.15569	2.5952	2.21272e-16	4.79947	Tctex2-related light chain
TGME49_293790	0.164508	0.239955	0.130132	8.79833	7.76928	6.93595	4.74957e-77	4.79303	hypothetical protein
TGME49_320250	0.914856	1.31463	1.22309	44.2739	44.2372	45.4609	4.04135e-236	4.78859	SAG-related sequence SRS15A
TGME49_272280	0.019351	0	0	0.937094	1.45285	1.00743	3.87686e-20	4.77729	PP2C, putative
TGME49_298590	0	0	0.060902	3.02138	3.27374	3.58777	2.08728e-20	4.77512	hypothetical protein
TGME49_254790	0.040817	0.092647	0.065936	3.0701	3.10308	2.7505	3.01865e-74	4.773	hypothetical protein
TGME49_288455	0.067686	0.2517	0.058061	11.84	7.83182	10.0455	3.97431e-27	4.77196	hypothetical protein
TGME49_220340	0.135549	0.104979	0.06612	3.99201	4.40459	4.18983	8.46179e-110	4.76999	hypothetical protein
TGME49_258840	0.045209	0.063432	0.064459	4.50127	3.28405	3.7555	3.28594e-36	4.76965	hypothetical protein
TGME49_295130	0	0	0.037443	1.94474	2.02753	2.03716	2.31717e-20	4.76808	hypothetical protein
TGME49_216285	0.179567	0.321039	0.243926	9.00547	10.6457	9.88887	1.76758e-138	4.7616	hypothetical protein
TGME49_266335	0	0.039376	0	3.73891	5.4324	4.70925	2.91726e-17	4.74686	Toxoplasma gondii family A protein
TGME49_320280	0	0	0.018461	0.866883	1.32889	0.801581	1.16348e-19	4.7389	hypothetical protein
TGME49_207730	0	0.010814	0	0.649174	0.61527	0.45489	9.11161e-20	4.73478	hypothetical protein
TGME49_315370	0	0.03885	0	1.76929	2.20972	1.6809	2.15523e-18	4.72183	SAG-related sequence SRS53A
TGME49_316130	0.208636	0.628267	0.573528	21.3843	23.6394	22.3187	5.09803e-38	4.71285	hypothetical protein
TGME49_240360	0	0.016214	0.046683	2.26949	1.96356	1.94886	1.56451e-22	4.70855	Toxoplasma gondii family E protein
TGME49_228410	0.066757	0.111674	0.131762	4.37639	4.29273	4.24474	1.90774e-72	4.70636	Tubulin-tyrosine ligase family protein
TGME49_278340	0.13176	0.128429	0.096957	4.42912	4.97306	5.71499	7.93595e-70	4.7008	Toxoplasma gondii family A protein
TGME49_239550	0	0	0	1.57937	1.22248	1.1905	1.47762e-15	4.70001	dynein light chain 2B, cytoplasmic, putative
TGME49_309030	0.224993	0.278885	0.187598	9.29731	8.68577	7.9404	2.94429e-152	4.6985	hypothetical protein
TGME49_248590	0.494461	0.306792	0.546682	15.1942	17.0255	17.4463	4.89064e-168	4.69291	hypothetical protein
TGME49_253500	0	0	0	1.77681	1.71345	1.26198	1.81707e-15	4.69015	hypothetical protein
TGME49_219370	0.15961	0.237591	0.254788	7.90595	8.56846	8.54265	6.61213e-96	4.67957	hypothetical protein
TGME49_239120	0	0.019452	0.063728	2.4035	1.52795	1.87672	3.91957e-24	4.67286	hypothetical protein
TGME49_257690	0.044159	0	0.037645	2.49381	2.77485	2.26676	2.3856e-23	4.66906	hypothetical protein
TGME49_306500	0.281666	0.26373	0.182639	8.33343	9.14429	8.744	8.48992e-185	4.66296	hypothetical protein
TGME49_320270	0.04493	0.105253	0.213095	5.96419	7.18537	7.32843	2.08981e-26	4.65711	hypothetical protein
TGME49_289027	0.01987	0.072535	0.063667	2.59465	2.48344	2.94909	4.21397e-38	4.64727	hypothetical protein
TGME49_257720	0.036683	0.063054	0.05962	1.97182	2.08036	2.29554	4.27798e-74	4.64003	proton ATPase, putative
TGME49_273740	0.408593	0.118248	0.116183	12.0741	12.7055	11.2563	1.75718e-26	4.62738	acetyl-CoA acyltransferase B, putative
TGME49_275798	0.221776	0.11296	0.078966	6.64959	6.26546	6.14317	1.22238e-46	4.62451	microneme protein, putative
TGME49_223262	0.557995	0.705631	0.680399	21.6473	22.307	23.0487	8.82652e-220	4.61572	WD domain, G-beta repeat-containing protein
TGME49_278910	0.29835	0.293522	0.321931	11.7503	10.1483	10.2304	4.01968e-159	4.60932	O-acetylserine (thiol) lyase 2, putative
TGME49_291170	0	0.047262	0.073103	2.9225	2.50671	1.66774	4.36738e-26	4.60536	hypothetical protein
TGME49_269850	0.168284	0.364898	0.322983	12.6965	11.3376	11.8497	4.62516e-53	4.60254	protein c21orf59, putative
TGME49_233960	0.041497	0.069561	0.041325	2.14182	1.96454	1.61175	1.57204e-79	4.57278	hypothetical protein
TGME49_218910	0.649611	0.659395	0.508	19.4314	20.224	20.2057	3.73646e-280	4.57015	hypothetical protein
TGME49_235580	0	0	0	0.939973	0.991995	0.548351	2.00119e-14	4.56307	hypothetical protein
TGME49_305100	0.018183	0	0.012934	1.15646	1.03247	0.781237	1.91115e-20	4.55971	hypothetical protein
TGME49_243130	0.033431	0.035103	0	1.44959	2.49634	2.94757	7.38542e-21	4.55613	Toxoplasma gondii family A protein
TGME49_246995	0.09995	0.112263	0.041058	3.21376	2.71736	3.13439	3.62345e-90	4.54993	hypothetical protein
TGME49_291910	0.810229	1.54781	0.619205	37.0076	35.0614	29.5785	9.92443e-113	4.54681	hypothetical protein
TGME49_278080	0.083491	0.06575	0.088937	11.7719	2.34481	11.6568	9.65097e-16	4.53063	Toxoplasma gondii family A protein
TGME49_222385	0.230538	0.049045	0.050231	4.78108	6.96035	4.77628	2.73264e-33	4.525	hypothetical protein
TGME49_266610	0.122256	0.032649	0.043445	2.91518	3.08	2.48189	1.31879e-40	4.5181	Kazal-type serine protease inhibitor domain-containing protein
TGME49_281590	0.497048	0.161067	0.213534	12.4654	10.1675	10.4662	2.63103e-59	4.51156	hypothetical protein
TGME49_253755	0.434009	0.528265	0.23877	17.3665	13.9609	13.2247	1.39286e-60	4.51061	hypothetical protein
TGME49_266770	0	0	0.049893	1.45699	1.04244	1.83285	2.74754e-18	4.50373	cpw-wpc domain-containing protein
TGME49_238440	1.964	1.79445	1.7768	57.6148	58.5929	55.1562	0	4.50033	SAG-related sequence SRS22A
TGME49_248470	0.379019	0.271548	0.505175	12.4175	12.1205	12.3912	2.91898e-149	4.49445	subtilisin SUB6
TGME49_259180	0	0	0	1.38249	1.19886	0.679992	6.91537e-14	4.49243	CBS family protein
TGME49_319390	0	0	0.018966	0.91226	0.496759	0.914745	4.87186e-16	4.49213	hypothetical protein
TGME49_281470	0.178528	0.454602	0.149558	10.667	11.9589	10.3005	1.4218e-31	4.49014	hypothetical protein
TGME49_243550	0	0.066056	0	2.5027	2.72385	2.38122	2.32837e-17	4.48903	H-SHIPPO 1, putative
TGME49_224770	0.123564	0.283384	0.095608	6.25174	6.72885	6.72779	2.88895e-48	4.4889	SAG-related sequence SRS40D
TGME49_320770	0	0	0	2.40261	1.57721	1.8851	6.94004e-14	4.48266	Toxoplasma gondii family B protein
TGME49_296640	0.207843	0.541394	0.617331	16.8028	16.9342	16.5958	1.41998e-50	4.4707	SAG-related sequence SRS48E
TGME49_254625	0.093525	0.031053	0.106233	3.83768	2.96753	3.74925	1.52786e-33	4.46386	hypothetical protein
TGME49_219742	1.01582	0.796855	0.75265	25.3458	26.2284	27.8736	2.55207e-215	4.46336	hypothetical protein
TGME49_293252	0.097301	0.038959	0.110861	2.63326	2.9052	2.84247	6.10707e-86	4.46297	hypothetical protein
TGME49_318675	0.692825	0.372128	0.396578	17.3718	16.1655	16.7706	3.83217e-58	4.45685	3'5'-cyclic nucleotide phosphodiesterase domain-containing protein
TGME49_244260	1.44139	1.24618	1.4456	47.7879	43.4555	36.1977	3.28798e-182	4.44861	hypothetical protein
TGME49_230020	0	0	0.014638	1.30325	0.676395	1.13531	1.30772e-15	4.44345	kinesin motor domain-containing protein
TGME49_275710	0.024981	0	0	0.932828	0.930931	1.73542	1.92106e-16	4.44086	hypothetical protein
TGME49_282020	0	0.035013	0	1.69327	1.3918	1.47808	7.33572e-17	4.4408	hypothetical protein
TGME49_306450	2.96624	2.93446	2.17901	80.1834	77.3692	80.9647	0	4.44034	short chain dehydrogenase family protein, putative
TGME49_297290	0	0.041466	0.042137	2.79331	2.06935	2.33247	2.79511e-20	4.43838	hypothetical protein
TGME49_207015	0.044563	0.090169	0.124547	3.89271	2.80883	3.9695	2.72024e-32	4.43547	hypothetical protein
TGME49_207865	0.097372	0.083503	0.121194	3.20526	3.03281	3.12549	4.91549e-127	4.4275	GCC2 and GCC3 domain-containing protein
TGME49_201690	0.265737	0.140601	0.155303	5.81198	5.65383	5.97789	4.63706e-120	4.41381	BT1 family protein
TGME49_215885	0.041333	0	0.110158	3.23876	2.76006	3.371	3.29541e-23	4.4129	hypothetical protein
TGME49_217800	0.014795	0	0	0.690953	0.44937	0.888486	5.13095e-16	4.38636	hypothetical protein
TGME49_217710	0	0.043712	0	2.07419	2.12306	1.46742	3.48562e-15	4.38024	DnaJ domain-containing protein
TGME49_205520	0.450622	0.508074	0.583475	14.8033	14.8294	14.2762	0	4.37513	hypothetical protein
TGME49_201890	0	0	0	0.60626	0.831227	0.721742	3.98623e-13	4.37467	MORN repeat-containing protein
TGME49_248820	0.19675	0.14551	0.295925	7.81032	5.57079	8.08663	9.59108e-58	4.36416	hypothetical protein
TGME49_207160	0.078568	0.019214	0	1.96091	1.91666	1.5086	4.63001e-22	4.36274	SAG-related sequence SRS49D
TGME49_266500	0.054104	0.017118	0.011546	1.29445	1.48891	1.02308	5.14409e-31	4.36271	hypothetical protein
TGME49_215328	0	0	0	0.80255	0.919977	0.483408	5.74777e-13	4.36019	hypothetical protein
TGME49_281970	0	0.032133	0.087626	1.82494	2.53997	2.11283	4.36943e-20	4.34887	adenylate kinase superfamily protein
TGME49_231900	0	0.041032	0.041696	1.91866	1.90228	1.43364	4.62062e-21	4.33892	acyl-CoA dehydrogenase domain-containing protein
TGME49_246640	0	0.182089	0	4.29205	4.38707	4.83542	9.34663e-18	4.33374	hypothetical protein
TGME49_318540	0	0	0	0.600832	0.424386	0.495751	7.76852e-13	4.33327	calcium binding egf domain-containing protein
TGME49_240330	0.019294	0.011142	0.041095	0.93638	1.023	1.16529	1.11347e-30	4.32612	Toxoplasma gondii family E protein
TGME49_221840	0.481348	0.270919	0.394117	11.7285	10.9099	10.5318	5.99299e-139	4.32569	hypothetical protein
TGME49_229915	0	0	0	1.56218	0.832406	1.22229	1.01963e-12	4.3223	hypothetical protein
TGME49_224750	0.540626	0.092804	0.263791	17.0541	15.2686	16.0397	1.06457e-17	4.31551	SAG-related sequence SRS40F
TGME49_306570	0.143895	0.017146	0.04927	2.26629	2.32243	3.14206	1.42468e-35	4.30662	hypothetical protein
TGME49_315630	0.334384	0.33807	0.26362	12.7355	11.3356	14.5621	1.44169e-28	4.30507	hypothetical protein
TGME49_269075	0.10257	0.141881	0.096904	3.31259	3.0219	3.05402	9.97423e-192	4.2985	hypothetical protein
TGME49_297920	1.3246	1.62104	1.35167	36.9703	38.1638	38.3571	0	4.27461	hypothetical protein
TGME49_208810	0.155333	0.086182	0.071801	3.20952	3.10641	3.54438	2.40922e-50	4.25805	hypothetical protein
TGME49_209985	8.66673	8.42381	8.82351	216.931	227.212	222.381	0	4.25799	cAMP-dependent protein kinase
TGME49_205658	0.009047	0.035638	0.047655	0.928599	1.50342	1.34757	5.65339e-27	4.2554	F5/8 type C domain-containing protein
TGME49_242390	0	0	0	0.487997	0.430937	0.677739	2.77544e-12	4.25337	enoyl-coa hydratase/isomerase family protein
TGME49_232170	0.062578	0.018268	0.12282	1.92094	2.99879	2.69124	3.41748e-28	4.23702	hypothetical protein
TGME49_209920	0.086941	0.061063	0.13633	2.85717	2.73224	2.82854	7.88638e-57	4.23454	PAN domain-containing protein
TGME49_236595	0	0	0	0.400593	0.746235	0.371859	4.59384e-12	4.22779	ankyrin repeat-containing protein
TGME49_232420	0.191004	0.263115	0.28664	7.1987	7.02044	7.17126	2.36337e-65	4.22404	hypothetical protein
TGME49_204460	0.057839	0	0.041867	2.02092	2.05979	2.48499	9.21203e-19	4.22085	hydroxymethylglutaryl-CoA lyase, putative
TGME49_247570	1.29829	1.17397	1.35332	30.9219	32.6055	33.8667	4.11607e-297	4.20884	hypothetical protein
TGME49_210682	5.87851	4.30586	5.25718	135.351	133.624	121.945	0	4.20617	hypothetical protein
TGME49_299020	0.068825	0.123912	0.058335	2.12092	2.9004	2.37015	3.26277e-54	4.20372	AP2 domain transcription factor AP2III-4
TGME49_321390	0.427492	0.396341	0.210073	10.1275	9.51241	9.10308	2.95773e-81	4.20151	hypothetical protein
TGME49_318130	0.048987	0.028076	0.016634	1.30324	1.20164	1.47073	1.43779e-25	4.19747	Toxoplasma gondii family E protein
TGME49_272590	0	0.022949	0.037119	1.36292	0.796939	1.08922	7.37379e-19	4.19743	hypothetical protein
TGME49_319630	0.599678	0.573168	0.5009	14.7293	14.6271	13.7789	1.18366e-168	4.19146	hypothetical protein
TGME49_291920	0.936236	0.21574	0.649532	16.1034	21.4659	16.6651	1.08931e-39	4.17651	hypothetical protein
TGME49_313950	0.349754	0.350598	0.646249	12.6327	11.1406	10.6405	1.89682e-122	4.17462	GMC oxidoreductase
TGME49_316690	0.453031	0.667021	0.592334	13.6506	15.4515	14.3464	1.12718e-142	4.16979	hypothetical protein
TGME49_314487	0	0.029343	0.113446	1.96364	1.85051	2.36735	3.58919e-21	4.1674	hypothetical protein
TGME49_202090	0.161566	0.126529	0.085717	3.87805	3.74769	3.82255	9.15011e-39	4.16409	hypothetical protein
TGME49_313848	0.181735	0.242509	0.037267	5.84697	5.24305	4.04627	7.43364e-35	4.1626	hypothetical protein
TGME49_311700	0.07594	0.192211	0.083344	2.6058	3.41999	3.34136	3.56196e-68	4.15717	hypothetical protein
TGME49_245748	0.013992	0	0	0.344501	0.806319	0.534365	7.29577e-14	4.1531	hypothetical protein
TGME49_218450	0.051437	0.081015	0.095956	2.68457	3.00996	2.57328	1.03723e-30	4.14759	hypothetical protein
TGME49_211050	0.109629	0.012925	0.084702	2.43149	2.5709	2.39921	1.90198e-30	4.14276	ATPase, AAA family protein
TGME49_248430	0.013724	0.080781	0.05801	2.68882	3.02578	2.73035	4.46725e-18	4.14012	hypothetical protein
TGME49_243170	0.010399	0.122104	0.135626	2.68695	2.79178	3.10026	8.7009e-33	4.13968	Toxoplasma gondii family A protein
TGME49_232400	9.65625	10.3709	10.6734	239.782	240.129	247.494	0	4.13849	PAN domain-containing protein
TGME49_233770	0.105668	0.151921	0.071267	2.85111	2.99664	3.10683	3.87779e-62	4.13684	calcium-translocating P-type ATPase, PMCA-type protein
TGME49_290970	0.403054	0.948688	0.801467	18.0681	18.6893	17.0187	3.2142e-114	4.1348	8-amino-7-oxononanoate synthase
TGME49_238460	0.048962	0.068077	0.130066	3.29828	3.2895	3.43022	9.75803e-24	4.12731	SAG-related sequence SRS22B
TGME49_252395	0.224836	0.209784	0.24746	5.36113	5.95517	5.47587	1.896e-139	4.12556	hypothetical protein
TGME49_278840	0.228209	0.436163	0.375211	9.15508	8.71415	8.10176	4.84695e-107	4.12331	hypothetical protein
TGME49_259890	0.23498	0.102939	0.178735	4.27415	5.38864	4.35069	2.01988e-54	4.12132	Kazal-type serine protease inhibitor domain-containing protein
TGME49_275790	0.016902	0.123412	0.053628	1.98555	1.98465	2.45682	4.35497e-32	4.12012	EGF family domain-containing protein
TGME49_276870	0.050665	0	0	2.24994	3.61973	4.18698	5.60256e-13	4.11817	hypothetical protein
TGME49_203330	0.08847	0.054743	0.129641	2.90715	2.5519	3.1212	1.04208e-34	4.11153	hypothetical protein
TGME49_214190	0.85443	0.555976	0.556733	14.5322	16.5177	16.598	1.20196e-174	4.11099	SAG-related sequence SRS46
TGME49_274170	2.89238	3.2365	3.3591	76.3905	74.7839	70.469	0	4.10445	protein kinase (incomplete catalytic triad)
TGME49_217860	0.110434	0.133775	0.107971	2.79903	2.94475	2.68779	1.88235e-142	4.09406	hypothetical protein
TGME49_233940	0	0	0	1.01602	0.955539	0.763588	2.99697e-11	4.08824	leucine rich repeat-containing protein
TGME49_299230	0.02736	0.043093	0.087388	1.75937	2.39523	2.36521	2.41424e-23	4.08378	F-box domain-containing protein
TGME49_248425	0.041353	0.026927	0	1.60514	1.28383	1.71858	2.09224e-15	4.08103	hypothetical protein
TGME49_273750	0.421237	0.123391	0.132643	7.61444	6.2956	6.96942	1.17079e-32	4.07918	hypothetical protein
TGME49_223900	0.299111	0.287162	0.142295	5.92515	6.31787	6.01894	8.33634e-81	4.07913	hypothetical protein
TGME49_297090	0.398269	0.236125	0.331695	7.73585	8.41502	9.42852	1.54363e-54	4.07622	hypothetical protein
TGME49_231610	0.037775	0.074302	0.034517	2.17998	2.91548	1.97426	5.80705e-18	4.07507	ATP:guanido phosphotransferase, C-terminal catalytic domain-containing protein
TGME49_272020	0.181189	0.156669	0.110474	5.60388	5.36107	4.27567	7.63349e-28	4.07293	hypothetical protein
TGME49_314055	0.076208	0.200747	0.134455	3.61161	4.53244	3.05993	1.05809e-41	4.06584	splicing factor, putative
TGME49_243470	0.051004	0.091757	0.115947	2.2735	2.66603	2.35822	4.18021e-43	4.06077	hypothetical protein
TGME49_258520	0	0	0	0.577787	0.453081	0.450611	4.78274e-11	4.05474	WD domain, G-beta repeat-containing protein
TGME49_306240	0	0.10851	0.078607	2.00892	1.94961	2.23048	3.49779e-24	4.04925	hypothetical protein
TGME49_286100	0	0	0.011899	1.1142	1.10194	1.12528	9.47263e-12	4.03805	hypothetical protein
TGME49_315798	0.137418	0.130802	0.124878	2.89602	3.42591	3.52454	1.97194e-55	4.02922	hypothetical protein
TGME49_200300	0.117956	0	0.085754	3.35765	3.25886	3.59982	1.37244e-16	4.02258	hypothetical protein
TGME49_321490	0.345682	0.343934	0.274533	6.70803	8.20199	7.21282	7.3412e-136	4.02072	SAG-related sequence SRS12A
TGME49_248330	0.296412	0.229114	0.179238	6.10756	7.15257	6.11439	1.7555e-40	4.01489	zinc finger, C3HC4 type (RING finger) domain-containing protein
TGME49_237080	0.187302	0.245754	0.291997	5.0003	7.3634	6.4063	7.58902e-47	4.01133	hypothetical protein
TGME49_277810	0.009612	0.07023	0.140363	2.0572	2.38937	2.2853	7.43344e-25	4.00042	hypothetical protein
TGME49_215955	0.250405	1.03784	0.65035	16.6913	16.5581	21.0167	2.1206e-31	3.98783	hypothetical protein
TGME49_307780	0.052488	0.082807	0.028049	1.69615	2.21349	2.19391	8.92558e-23	3.98331	hypothetical protein
TGME49_255460	0.451284	0.537786	0.547561	11.0864	11.0799	11.0468	2.20694e-239	3.97738	EGF family domain-containing protein
TGME49_244620	0	0.021496	0	0.538362	0.972339	0.600785	1.31412e-12	3.97666	NEK kinase
TGME49_265120	0.055966	0.123917	0.207111	3.43234	2.36355	3.80425	3.41595e-42	3.97547	rhoptry neck protein, putative
TGME49_315830	0.222168	0.217322	0.177547	6.30295	4.20561	4.46624	6.03898e-51	3.96819	hypothetical protein
TGME49_207050	0.289354	0.155258	0.132409	5.35731	4.06153	4.93065	5.02356e-48	3.95849	hypothetical protein
TGME49_254350	0	0.15515	0.0422	2.39745	2.79888	2.1335	2.18358e-17	3.95372	endo-1,3(4)-beta-glucanase
TGME49_247500	0.126666	0.139029	0.251055	4.32513	3.8418	3.83843	5.54012e-60	3.95244	acyl-CoA dehydrogenase, middle domain-containing protein
TGME49_236290	0.456859	0.451396	0.627438	12.8892	12.2352	10.3143	4.36462e-67	3.94996	hypothetical protein
TGME49_280430	0.05935	0	0.042072	1.69734	1.5175	2.33362	4.59407e-14	3.94555	hypothetical protein
TGME49_255710	0.473748	0.417317	0.325639	9.6363	9.39184	10.0625	3.97898e-57	3.94414	ULK kinase
TGME49_246110	0	0.035202	0	0.764159	1.14532	0.982687	9.13233e-12	3.93984	hypothetical protein
TGME49_305890	0.00653	0	0.031354	0.482342	0.48429	0.437302	3.63406e-19	3.93802	hypothetical protein
TGME49_209810	0.235475	0.494877	0.227439	8.07213	7.91639	8.18735	3.61842e-40	3.9349	hypothetical protein
TGME49_243560	0.043528	0.060371	0	2.73337	3.03776	2.81483	2.37193e-13	3.9341	hypothetical protein
TGME49_278680	0.017519	0	0	0.70319	0.536169	0.684768	1.06102e-11	3.92715	hypothetical protein
TGME49_234400	0.089604	0.088447	0.045542	2.45193	3.24794	2.44195	1.44785e-19	3.9256	hypothetical protein
TGME49_219348	0.11128	0.199237	0	2.63076	3.94308	3.66327	1.18805e-20	3.92433	SAG-related sequence SRS55M
TGME49_248900	1.40113	1.14036	1.06565	24.4483	24.7589	24.9897	0	3.92145	hypothetical protein
TGME49_244406	0.220518	0.471393	0.286941	6.84531	8.65859	7.40537	3.05523e-46	3.91612	cysteine dioxygenase type i protein
TGME49_313050	0.332747	0.291702	0.384694	7.80994	7.95915	7.07028	9.30761e-57	3.91004	oxidoreductase, short chain dehydrogenase/reductase family protein
TGME49_243150	0	0	0	0.485674	0.49776	0.482306	3.41194e-10	3.90768	Toxoplasma gondii family A protein
TGME49_219450	0.119132	0.105861	0.158764	2.78592	2.69043	2.723	2.10014e-96	3.90359	WD domain, G-beta repeat-containing protein
TGME49_239430	0	0.011139	0.041618	0.914526	0.771845	1.01197	4.15786e-15	3.89813	EF hand domain-containing protein
TGME49_240310	0.101553	0.159501	0.153892	3.27537	2.8924	2.92774	3.79436e-64	3.89789	Toxoplasma gondii family E protein
TGME49_269380	0	0	0.018559	0.615135	0.579703	0.45544	3.88828e-12	3.89104	hypothetical protein
TGME49_321480	2.10832	2.24498	1.96667	41.4895	42.1861	43.1675	0	3.89022	SAG-related sequence SRS12B
TGME49_266670	0.124156	0.095946	0.213972	3.75658	2.8896	2.85647	1.91834e-67	3.88882	hypothetical protein
TGME49_242310	0.032484	0.046528	0.035058	1.64999	1.77321	1.4244	1.01924e-17	3.88697	hypothetical protein
TGME49_280725	0.073421	0.026695	0.054615	1.44507	1.88339	1.9714	1.57978e-20	3.88601	hypothetical protein
TGME49_243160	0.028867	0.060027	0	1.41796	0.910547	1.05812	5.42463e-16	3.8773	Toxoplasma gondii family A protein
TGME49_280570	0.652324	0.794876	0.569261	16.0495	12.7886	13.5729	1.12341e-89	3.87251	SAG-related sequence SRS35A
TGME49_221665	0.088298	0.077238	0.078488	1.86208	2.00721	2.23995	8.70967e-37	3.86703	hypothetical protein
TGME49_234570	0.134071	0.109752	0.069513	3.38368	2.3448	2.32499	1.43281e-29	3.86159	sterol carrier protein-2 HAD-2SCP-2
TGME49_206570	0.069341	0.017483	0.048696	1.77191	1.24611	1.4042	9.76561e-20	3.85476	kinesin, putative
TGME49_237800	4.96562	6.32864	4.83702	105.783	102.097	106.562	0	3.8527	dense granule protein GRA11
TGME49_300130	2.38492	2.64024	2.54656	49.0564	47.4053	50.7734	0	3.85224	apical membrane antigen 1 domain-containing protein
TGME49_239475	0.264005	0.253714	0.402945	6.07192	6.33045	5.97177	1.27752e-169	3.84934	hypothetical protein
TGME49_203230	0.236304	0.11052	0.225082	3.70552	4.92127	4.98932	5.37672e-40	3.8482	hypothetical protein
TGME49_294570	0.206711	0.074395	0.042169	3.02612	2.54066	2.7776	2.83511e-31	3.84777	rhodanese family domain-containing protein
TGME49_217490	0	0.049147	0.04839	1.84683	2.43418	2.06971	1.27835e-12	3.84718	hypothetical protein
TGME49_237070	0.690566	0.964097	0.833114	15.9125	16.4994	18.4063	6.40704e-98	3.84565	hypothetical protein
TGME49_218340	0.756743	0.689889	0.755845	14.2698	14.3885	14.6315	5.51469e-219	3.83627	hypothetical protein
TGME49_207665	0.530586	0.451137	0.467452	11.103	8.01091	9.8504	2.74723e-89	3.81054	kinesin motor domain-containing protein
TGME49_255500	0.039551	0	0	0.969174	0.974096	0.702154	5.49956e-12	3.79786	hypothetical protein
TGME49_295950	3.73847	4.453	4.15177	79.0789	78.2855	73.6597	0	3.7963	KRUF family protein
TGME49_268820	0.125246	0.221696	0.145474	3.59601	3.18697	4.12966	1.91269e-39	3.78303	hypothetical protein
TGME49_223258	0.493575	0.45014	0.489019	9.39374	8.34759	11.6179	6.60159e-58	3.782	hypothetical protein
TGME49_211910	0.021225	0	0.022525	0.541554	0.79177	0.706654	6.0578e-12	3.76589	kinesin-related protein 3A, putative
TGME49_257130	0.426007	0.290159	0.526728	7.43322	7.80382	8.9116	1.82599e-88	3.7626	zinc finger (CCCH type) motif-containing protein
TGME49_263380	0.088994	0.117412	0.148555	4.89666	4.74721	2.53406	6.18983e-16	3.75162	Dullard family phosphatase domain-containing protein
TGME49_291340	0.036762	0.056942	0.023936	0.901492	1.04668	0.950654	3.18238e-22	3.74743	hypothetical protein
TGME49_233210	0.39435	0.166919	0.184846	4.87583	4.71109	5.07478	2.89553e-64	3.74403	hypothetical protein
TGME49_270950	0.311989	0.257805	0.413906	7.34604	6.4041	6.21207	4.33523e-50	3.73216	hypothetical protein
TGME49_229330	0.329698	0.208288	0.276865	6.06206	5.16003	5.95385	1.50589e-42	3.73202	Cof family hydrolase subfamily protein
TGME49_252260	0.259055	0.484561	0.453429	8.06651	7.80846	6.88823	1.47431e-82	3.72669	hypothetical protein
TGME49_268020	0.057375	0.02431	0.105158	1.2537	1.40931	1.18474	2.27383e-38	3.72499	transporter, major facilitator family protein
TGME49_253670	0.052141	0	0	0.844041	0.95723	0.708842	2.11133e-11	3.71817	hypothetical protein
TGME49_284615	0.050397	0	0.075695	3.98462	2.4272	3.06843	7.32864e-11	3.70868	hypothetical protein
TGME49_244360	0.051793	0	0.048428	1.777	1.28976	1.99956	1.15297e-12	3.70608	hypothetical protein
TGME49_315550	0.068467	0	0.024351	1.51561	0.912755	1.09602	1.53421e-14	3.70518	calcium binding egf domain-containing protein
TGME49_214570	0	0.043624	0.022387	0.964269	1.00663	0.601228	4.30139e-13	3.70513	hypothetical protein
TGME49_253920	0.248316	0.073707	0.064199	2.57986	3.29887	2.76824	1.59901e-29	3.70365	hypothetical protein
TGME49_269310	5.45746	4.90885	5.01654	91.0486	90.1657	88.3254	0	3.70076	hypothetical protein
TGME49_259965	0.049307	0	0.11195	1.74384	1.50073	1.37978	7.68622e-17	3.69583	Bardet-Biedl syndrome 5, putative
TGME49_231780	0.387545	0.123519	0.643439	12.1107	11.2621	10.521	1.90899e-14	3.69261	hypothetical protein
TGME49_231390	0.055576	0	0	0.953171	1.74055	0.76816	7.43244e-11	3.68366	hypothetical protein
TGME49_224680	0.144096	0.327938	0.239446	4.38063	3.94512	4.85642	6.27636e-64	3.67907	hypothetical protein
TGME49_310160	0.62534	0.635769	0.573401	10.9418	10.7591	10.5897	3.11419e-220	3.67887	argonaute AGO
TGME49_238060	0	0.046342	0.092774	2.42738	2.16055	3.60274	6.14666e-10	3.6779	EF hand domain-containing protein
TGME49_295390	0.58911	0.692289	0.680862	11.661	11.5601	13.2943	3.1219e-61	3.64824	hypothetical protein
TGME49_266785	0.064276	0.029122	0.057017	1.0714	1.01287	1.2091	4.05377e-26	3.64411	zinc finger (CCCH type) motif-containing protein
TGME49_310275	0	0.026228	0.031046	1.00353	0.902476	0.918408	1.08692e-11	3.64411	hypothetical protein
TGME49_275360	0.658097	1.32842	0.668455	17.4438	15.9672	14.1158	9.38499e-73	3.6424	SAG-related sequence SRS47B
TGME49_265130	0	0	0.067789	1.60066	2.0936	1.64695	7.86695e-10	3.63815	hypothetical protein
TGME49_220585	0.341312	0.52303	0.397287	8.0133	6.151	8.0068	5.07943e-93	3.63533	hypothetical protein
TGME49_289020	0	0	0.02363	0.463545	0.410813	0.268667	4.15859e-11	3.62833	hypothetical protein
TGME49_206550	0.250106	0.3263	0.233703	4.63631	4.42759	4.57955	1.92711e-241	3.62815	hypothetical protein
TGME49_266330	0.396379	0.016328	0.140937	14.4137	12.2305	13.188	5.08786e-09	3.62577	Toxoplasma gondii family A protein
TGME49_249290	1.85082	2.30531	2.03281	35.1669	34.7272	33.355	0	3.6256	hypothetical protein
TGME49_254160	0.05867	0.086838	0.060839	1.20393	1.30338	1.1565	7.33491e-71	3.62472	hypothetical protein
TGME49_293500	0.807789	1.00885	0.998063	15.4946	16.1263	15.3755	5.32714e-305	3.62319	hypothetical protein
TGME49_295945	0.347863	0	0.053679	10.8513	8.2955	8.8561	3.14496e-09	3.60478	hypothetical protein
TGME49_315520	1.7343	1.52539	1.50877	26.2812	27.5299	26.0036	1.75588e-185	3.60192	calcium binding egf domain-containing protein
TGME49_286782	0.025687	0.073949	0	1.94809	2.60419	2.38854	5.256e-09	3.59934	MAM domain-containing protein
TGME49_307590	0.287803	0.0525	0.088301	2.77469	3.31398	2.78599	1.63401e-25	3.59925	hypothetical protein
TGME49_259960	0.058781	0.032367	0	1.32089	1.05285	1.12814	9.07101e-13	3.58394	Nucleoside-diphosphatase
TGME49_293850	0.033465	0.151741	0.04313	1.5649	1.39908	1.71016	2.96734e-24	3.5817	hypothetical protein
TGME49_293560	0.217183	0.125455	0.166842	2.78862	3.25126	2.59438	1.7875e-84	3.57799	hypothetical protein
TGME49_230598	0.361803	0	0.314993	7.64234	7.58696	6.31917	2.82668e-13	3.57788	hypothetical protein
TGME49_249750	0.136602	0.085661	0.038687	2.52566	2.36995	1.30482	1.05876e-17	3.57022	hypothetical protein
TGME49_204325	0.074406	0.095189	0.223442	3.31155	2.48989	3.27131	7.86252e-19	3.56637	hypothetical protein
TGME49_203200	0.267934	0.287123	0.220321	4.27538	4.01353	4.68686	8.99382e-86	3.55784	hypothetical protein
TGME49_235315	0.034726	0.020901	0.029382	0.589693	0.523816	0.691805	6.18767e-23	3.55023	PAN domain-containing protein
TGME49_315802	0	0.083205	0.134252	1.62073	1.61113	1.82447	1.95591e-16	3.54783	hypothetical protein
TGME49_251962	0.02328	0.033833	0.049432	1.00181	1.36891	0.896365	3.48965e-14	3.53899	SAG-related sequence SRS59K
TGME49_204330	0.212638	0.240386	0.164168	3.68018	4.00033	4.52568	6.08054e-25	3.53871	hypothetical protein
TGME49_266480	1.14873	1.60292	1.26152	22.6442	21.5441	19.8815	1.23055e-148	3.53305	hypothetical protein
TGME49_226230	0.033184	0.046433	0	0.970486	0.797028	0.939797	9.81214e-13	3.52067	hypothetical protein
TGME49_209755	0.035869	0.097256	0.067513	1.49565	1.14827	1.178	1.79279e-28	3.51441	hypothetical protein
TGME49_212740	0.226093	0.233091	0.136714	3.08975	5.04191	3.14701	3.18953e-26	3.51171	aromatic amino acid hydrolase AAH2
TGME49_216640	0.617354	0.921279	0.843253	12.8048	12.9899	11.8764	1.06368e-104	3.51019	GHMP kinase, putative
TGME49_237170	0.690605	0.559999	0.670508	9.70543	11.1118	9.98218	1.11719e-96	3.5085	hypothetical protein
TGME49_208020	2.00342	2.18558	1.62238	29.2764	30.0763	29.3931	0	3.50383	AP2 domain transcription factor AP2Ib-1
TGME49_268310	0.238098	0.223478	0.308704	5.16877	3.90101	4.05731	2.76991e-38	3.49355	oocyst wall protein OWP3
TGME49_293425	0.101966	0.086315	0.130334	2.22526	2.2346	2.22388	8.25906e-20	3.49141	hypothetical protein
TGME49_274040	0.244651	0.218801	0.208407	3.54065	3.5694	3.59624	3.17037e-81	3.48738	hypothetical protein
TGME49_209180	1.00083	1.21246	0.935629	15.8205	15.0201	17.2828	3.51138e-179	3.4858	PAN domain-containing protein
TGME49_315710	1.33389	1.64091	1.51311	22.0575	23.854	22.5087	9.09242e-214	3.48211	hypothetical protein
TGME49_216710	0.510219	0.752751	0.48537	8.56133	8.91612	9.2518	1.09515e-135	3.47508	transporter, major facilitator family protein
TGME49_285400	0.209015	0.10846	0.137243	3.80588	2.89298	2.44559	2.44424e-22	3.47148	hypothetical protein
TGME49_259205	0.041732	0.066787	0.09965	1.95457	2.11689	1.72071	5.73916e-13	3.45336	hypothetical protein
TGME49_212275	0.639133	0.272889	0.891144	10.5703	9.55548	11.3867	7.51989e-31	3.44659	hypothetical protein
TGME49_233360	0.124587	0.071899	0.051913	1.54294	2.0911	2.04063	2.13747e-16	3.44391	hypothetical protein
TGME49_235870	0.057584	0	0	1.4304	1.09311	1.51546	4.21703e-09	3.44325	hypothetical protein
TGME49_309530	0.087472	0.088896	0.05855	1.60192	1.5179	1.37647	4.57551e-23	3.44108	hypothetical protein
TGME49_315560	0.097428	0	0.038717	5.56903	5.33348	6.17626	1.39233e-07	3.4274	ATP-binding cassette G family transporter ABCG77
TGME49_315730	0	0.08114	0.085308	1.46759	1.28106	0.976164	5.49185e-14	3.42598	apical membrane antigen 1 protein
TGME49_275380	0.048902	0.266016	0	7.60162	8.08388	8.37866	6.41231e-08	3.42569	SAG-related sequence SRS47D
TGME49_266035	0.527445	0.588168	0.385106	8.12557	6.63272	8.08677	1.26383e-78	3.42423	hypothetical protein
TGME49_295960	3.13046	2.7845	2.47304	40.0839	41.4724	40.0679	0	3.4222	hypothetical protein
TGME49_244180	2.83707	3.00014	3.14003	40.9286	44.7845	44.2871	0	3.41938	microneme-like protein
TGME49_304920	0.700018	0.303353	0.504305	8.8443	8.13244	7.09073	3.9126e-43	3.41888	hypothetical protein
TGME49_278965	0.053489	0	0.028537	1.01286	1.1121	0.761504	3.60426e-11	3.4091	hypothetical protein
TGME49_258622	0.426465	0.289434	0.37194	5.5947	6.82426	5.88742	5.3997e-30	3.3995	hypothetical protein
TGME49_321800	0.203053	0.159905	0.108329	2.66475	3.76874	3.68671	1.09169e-17	3.39657	EGF family domain-containing protein
TGME49_205050	0.522249	0.349256	0.268975	5.16963	6.0023	5.69257	3.07828e-93	3.3947	hypothetical protein
TGME49_257670	0.212033	0.168308	0.113726	2.22597	2.48282	2.59001	1.91067e-74	3.38545	hypothetical protein
TGME49_254330	0.444072	0.320438	0.616229	7.16576	7.2293	6.0298	7.7745e-73	3.38177	lipase
TGME49_271892	0.605213	0.511562	0.510873	7.989	8.6674	9.24101	1.6513e-36	3.37515	hypothetical protein
TGME49_315380	0.132035	0.037683	0.140882	1.91652	2.96255	2.30596	1.37333e-14	3.37505	SAG-related sequence SRS53B
TGME49_276880	0.279355	0.2448	0.469481	5.0947	5.45981	4.78046	3.45101e-44	3.36461	hypothetical protein
TGME49_312435	0.351428	0.239767	0.266965	4.49154	4.241	4.68305	1.48219e-37	3.36205	hypothetical protein
TGME49_266860	0.629947	0.561999	0.428651	7.03622	8.2804	8.02473	2.24503e-88	3.35976	BTB/POZ domain-containing protein
TGME49_236400	0.444669	0.512646	0.68587	8.38523	7.63067	8.41491	5.20661e-54	3.3596	hypothetical protein
TGME49_231400	1.66454	2.10803	1.69854	24.858	25.5509	26.0875	6.43804e-145	3.34672	tubulin/FtsZ family, GTPase domain-containing protein
TGME49_298090	0.242519	0	0	1.98539	3.07392	3.45148	3.82729e-09	3.34614	Toxoplasma gondii family B protein
TGME49_243482	0.106211	0.075019	0.073633	1.13521	1.41011	1.34143	1.26941e-39	3.34148	dynein heavy chain, putative
TGME49_315100	0.144177	0.208254	0.19251	2.60831	2.50718	2.89214	1.07695e-49	3.3407	hypothetical protein
TGME49_306342	0.130346	0.110331	0.118895	2.50112	2.47546	1.70175	9.70307e-18	3.33887	hypothetical protein
TGME49_235183	0.134189	0.23093	0.0895	2.57481	2.04466	2.17941	3.75524e-42	3.33768	PAN domain-containing protein
TGME49_202025	0.142315	0.045523	0.107786	1.61634	1.83435	1.49595	4.19409e-25	3.33506	hypothetical protein
TGME49_268985	1.86781	1.25805	2.12403	26.618	22.7296	24.3156	9.30199e-87	3.32806	hypothetical protein
TGME49_305790	2.7687	2.93402	2.80287	37.0415	38.9986	38.6604	0	3.32749	hypothetical protein
TGME49_319970	0.049303	0.067647	0	0.761715	0.881622	1.48771	2.88508e-11	3.32705	subtilisin SUB10
TGME49_242760	0.116689	0.051989	0.102444	1.99896	1.9133	2.11964	6.75466e-13	3.32654	hypothetical protein
TGME49_297660	0.111568	0.069762	0.220253	3.5778	2.06307	2.32998	2.25193e-15	3.32553	hypothetical protein
TGME49_306455	3.81603	2.51817	4.15516	51.8115	50.8124	44.4704	3.80101e-88	3.32259	hypothetical protein
TGME49_275795	0	0	0.100281	1.34268	1.26364	1.30022	8.5902e-09	3.31986	hypothetical protein
TGME49_282200	0.573018	0.40882	0.261665	5.99514	6.0192	5.75914	4.55774e-64	3.31792	ATPase, AAA family protein
TGME49_235200	0.068135	0.04733	0.007978	0.731914	0.773438	0.754815	2.19272e-18	3.31464	PAN domain-containing protein
TGME49_207600	2.09592	1.95298	1.78801	27.0637	25.3706	26.2213	1.25291e-285	3.31319	tubulin/FtsZ family, GTPase domain-containing protein
TGME49_233280	0.036996	0.044289	0.009597	0.834749	0.834605	0.586397	8.06799e-13	3.31296	hypothetical protein
TGME49_225400	0	0.036073	0.056043	0.762546	0.735407	0.565944	3.95292e-12	3.30516	hypothetical protein
TGME49_245770	2.13875	2.48996	1.97747	30.6949	29.1112	28.3321	1.03683e-268	3.30324	hypothetical protein
TGME49_239520	0.04485	0.090033	0.050276	0.892192	1.01972	1.06821	3.69152e-23	3.29976	hypothetical protein
TGME49_235190	0.035605	0	0	0.389852	0.523686	0.513387	6.38215e-09	3.29812	hypothetical protein
TGME49_297910	2.8291	2.35408	2.88205	36.0403	34.5516	37.4425	5.38315e-210	3.2968	hypothetical protein
TGME49_265050	0.082648	0.060248	0.030611	1.02478	0.912523	1.22409	2.23718e-18	3.29401	hypothetical protein
TGME49_295015	0.312475	0.210093	0.501181	4.88352	4.80391	5.62139	4.99375e-32	3.28617	patched family protein
TGME49_290000	2.18539	3.0381	2.8658	36.9165	34.5834	35.1631	1.06486e-248	3.28355	hypothetical protein
TGME49_231090	0.118353	0.050338	0.037025	1.55614	1.33026	1.21854	8.77336e-14	3.27914	hypothetical protein
TGME49_285790	0	0.196074	0.250928	3.16777	3.29387	2.83406	1.25151e-12	3.27187	hypothetical protein
TGME49_218130	0.157539	0.192793	0.108972	2.56958	2.46592	2.00182	2.17877e-28	3.27141	hypothetical protein
TGME49_268970	2.69523	2.81175	3.29632	38.2533	40.4643	36.9168	1.28283e-192	3.27057	hypothetical protein
TGME49_274020	0.034692	0.100099	0.00883	1.16385	1.39819	1.53782	2.79356e-10	3.27026	kinesin motor domain-containing protein
TGME49_221830	0.315287	0.181869	0.181912	3.31755	3.15979	2.89481	1.14472e-58	3.27005	subtilisin SUB12
TGME49_249365	0.637417	0.73334	0.426409	8.11215	9.108	7.89222	4.25217e-51	3.2689	hypothetical protein
TGME49_213760	0.072268	0.053243	0	0.910729	1.13888	1.43843	5.48074e-10	3.26023	hypothetical protein
TGME49_225953	0	0.054983	0	0.690987	0.646245	0.691189	1.12406e-08	3.2531	hypothetical protein
TGME49_207470	1.43841	1.30473	1.46279	17.391	18.557	18.8929	2.0182e-136	3.25217	hypothetical protein
TGME49_229730	0.568184	1.01765	0.885257	10.9747	12.6224	12.207	3.70046e-30	3.25193	hypothetical protein
TGME49_309352	0.223744	0.300239	0.24233	4.25108	3.45546	3.69547	1.54518e-29	3.24505	SAG-related sequence SRS55N
TGME49_265255	0.209897	0.119388	0.065911	4.80314	5.79279	5.16395	5.86714e-09	3.24362	hypothetical protein
TGME49_225590	0.02913	0.030688	0	0.815569	0.927431	0.623165	3.52829e-09	3.24116	hypothetical protein
TGME49_286250	0.997367	1.24204	2.08721	19.9305	22.3518	19.4089	3.52773e-27	3.22464	hypothetical protein
TGME49_323310	0.370074	1.04448	0.463234	9.37396	11.4064	8.92742	1.20515e-16	3.22244	hypothetical protein
TGME49_289216	0.211832	0.252183	0.311695	3.75722	4.84034	3.34058	8.48891e-22	3.21197	hypothetical protein
TGME49_286570	0.111248	0.109177	0.091627	2.2246	1.8498	1.79604	4.63612e-13	3.21136	hypothetical protein
TGME49_237810	6.40133	8.60522	6.12421	88.9356	89.8188	86.2846	4.37096e-220	3.21007	hypothetical protein
TGME49_223725	0.351929	0.459396	0.409603	5.06294	5.34474	4.79084	6.99143e-209	3.201	hypothetical protein
TGME49_315480	0.152461	0.170927	0.038119	1.91616	1.62431	1.76246	5.88615e-24	3.19779	acyl-CoA dehydrogenase, middle domain-containing protein
TGME49_204300	0.07154	0.086837	0.024962	1.13343	1.32756	1.12012	6.83614e-14	3.19261	hypothetical protein
TGME49_294820	0.131399	0.127992	0.140838	1.58492	1.8037	1.60438	3.40131e-163	3.1912	type I fatty acid synthase, putative
TGME49_279460	0.230672	0.274772	0.165179	3.4807	2.56587	4.17244	9.9405e-20	3.18814	Toxoplasma gondii family B protein
TGME49_246070	1.76835	1.22899	1.64656	19.223	18.4259	20.3874	4.71193e-148	3.18785	SAG-related sequence SRS56
TGME49_225098	0.607932	0.760117	0.829602	10.5586	15.2211	10.2356	5.23383e-16	3.18412	hypothetical protein
TGME49_220280	0.42172	0.080265	0.201792	4.4568	4.75212	5.07857	3.27819e-10	3.17573	mucin family glycoprotein
TGME49_316635	0.223742	0.129637	0.12034	2.37128	1.81532	1.9305	2.68053e-53	3.17393	hypothetical protein
TGME49_250100	24.1238	26.191	30.5758	329.441	334.721	316.051	0	3.17089	hypothetical protein
TGME49_313220	0.067208	0	0.039233	2.17492	1.69809	1.48988	4.94413e-07	3.16702	hypothetical protein
TGME49_226300	0.024848	0.09138	0	0.936145	0.896228	0.809876	1.51745e-09	3.16383	2,4-dienoyl CoA reductase 2, peroxisomal family protein
TGME49_314485	0.068437	0.191547	0.146045	1.71421	2.69863	1.87552	4.14605e-19	3.16292	hypothetical protein
TGME49_320150	0.668397	0.910164	0.549816	8.80199	8.52548	8.87258	2.77087e-105	3.16034	elongation factor Tu GTP binding domain-containing protein
TGME49_267460	1.44179	1.62431	1.26266	18.3191	17.0215	16.7716	1.21448e-232	3.15153	AP2 domain transcription factor AP2IX-1
TGME49_243355	0.225648	0.271931	0.103012	2.70281	3.32951	2.91742	4.21894e-19	3.1417	hypothetical protein
TGME49_204420	0.914988	0.89789	1.0615	10.9317	11.3569	12.1573	1.76201e-201	3.14061	oocyst wall protein OWP1
TGME49_244850	0	0	0.031616	1.10762	0.635302	0.947102	1.38265e-06	3.13772	GMC oxidoreductase
TGME49_256792	0.270632	0.234336	0	5.43462	5.61278	6.02135	2.00306e-07	3.13297	hypothetical protein
TGME49_318880	4.44497	3.67305	3.68069	46.8782	47.8555	45.5093	5.29682e-247	3.13192	hypothetical protein
TGME49_305110	0.081305	0.111436	0.075493	1.40059	1.57555	1.98687	7.80996e-13	3.12536	hypothetical protein
TGME49_225950	0.036552	0	0.055633	0.758016	0.351622	0.72585	1.41165e-10	3.12449	hypothetical protein
TGME49_288050	0.053812	0.020494	0.032195	0.794726	0.568561	0.458053	3.46004e-13	3.12376	intraflagellar transport protein 172, putative
TGME49_217930	0.38877	0.608148	0.41207	5.89092	5.70917	6.16756	8.42611e-39	3.12087	hypothetical protein
TGME49_315127	0.120133	0.039183	0.105495	1.1404	1.43307	1.42523	1.1867e-16	3.10975	hypothetical protein
TGME49_260000	0.060967	0.069769	0.028944	0.667869	0.780193	0.75477	1.4623e-23	3.10779	hypothetical protein
TGME49_295920	0.224466	0.2111	0.232105	3.16858	3.1524	2.4026	1.56116e-28	3.10714	hypothetical protein
TGME49_281600	0.316315	0.419908	0.460812	5.26937	5.33274	6.43689	1.73464e-21	3.10591	hypothetical protein
TGME49_262630	4.8841	6.21882	4.33582	61.7219	58.1394	59.8004	1.4423e-224	3.10555	hypothetical protein
TGME49_235650	0.480115	0.288407	0.264808	4.31279	4.28062	4.34327	3.24546e-44	3.10121	carrier superfamily protein
TGME49_210210	0.014347	0.015064	0	0.219623	0.234045	0.246636	1.27858e-09	3.09915	hypothetical protein
TGME49_248170	0.627667	0.435229	0.583024	6.40378	6.85359	5.94652	3.14561e-119	3.08761	hypothetical protein
TGME49_230602	0.187095	0.245646	0	5.42349	4.22866	6.61315	5.88259e-07	3.08699	hypothetical protein
TGME49_289218	0.886562	0.498518	0.346197	9.95124	8.28097	10.0181	7.78322e-15	3.08685	hypothetical protein
TGME49_239365	0.045696	0.108467	0.045939	1.18861	0.856422	0.786653	1.65938e-18	3.07667	hypothetical protein
TGME49_226880	0.096558	0.315238	0.182003	3.00075	2.83054	3.3353	2.38571e-15	3.07571	hypothetical protein
TGME49_207410	0.441973	0.170183	0.443846	4.62917	4.00094	4.93054	8.0543e-29	3.07558	tetratricopeptide repeat-containing protein
TGME49_310580	0.327985	0.082496	0.247455	3.04992	3.57833	2.24373	5.47224e-20	3.07497	1,3(4)-beta-glucanase
TGME49_269350	0.014561	0.061257	0.010053	0.624982	0.403419	0.385241	1.16155e-12	3.06902	hypothetical protein
TGME49_204000	1.38392	0.664411	0.759619	11.0796	11.3902	12.7993	8.06646e-31	3.06661	hypothetical protein
TGME49_208740	5.3149	6.79783	6.17828	66.5767	67.1794	70.3113	0	3.05467	microneme protein, putative
TGME49_247010	0.172357	0	0.186879	2.09498	2.33094	1.73896	1.98407e-11	3.05079	hypothetical protein
TGME49_322100	0.836745	0.40439	0.496256	7.11629	6.99243	7.12664	8.07093e-38	3.04655	myosin-light-chain kinase
TGME49_219670	0.033176	0.015305	0.0177	0.450565	0.771151	0.3714	3.74951e-09	3.04538	zinc finger (CCCH type) motif-containing protein
TGME49_318275	2.18278	1.62473	1.40501	19.3998	18.7922	20.574	2.5904e-129	3.04286	peptidyl-prolyl cis-trans isomerase, FKBP-type domain-containing protein
TGME49_269400	0.072404	0.173165	0.029962	1.32532	1.53621	1.54668	8.90035e-13	3.03431	oxidoreductase, short chain dehydrogenase/reductase family protein
TGME49_222975	0.151849	0.101855	0.156695	1.80174	1.95505	1.74642	9.2811e-18	3.03401	hypothetical protein
TGME49_318220	0.130594	0.277562	0.057503	2.24463	2.05339	2.11716	7.6077e-17	3.02273	hypothetical protein
TGME49_284598	0.781221	0.86047	0.747724	9.25245	9.16259	8.43021	9.52848e-77	3.01654	haloacid dehalogenase family hydrolase domain-containing protein
TGME49_309300	0.450002	0.160405	0.134669	3.17187	3.45829	3.46211	3.19099e-18	3.01635	SAG-related sequence SRS55A
TGME49_215340	0.474078	0.366358	0.340228	4.31971	4.16948	5.20423	9.29145e-47	3.01582	AP2 domain transcription factor AP2X-10
TGME49_258200	0.013345	0.034847	0.036744	0.629219	0.424506	0.503711	7.49308e-10	3.01027	hypothetical protein
TGME49_253120	0.46869	0.320338	0.416521	3.61405	5.79291	4.80789	5.3557e-36	3.00526	mandelonitrile lyase, putative
TGME49_292260	2.02461	1.58024	2.07185	19.6209	21.7589	20.7584	2.3523e-128	3.00326	SAG-related sequence SRS36B
TGME49_320500	0.114305	0.097996	0.130485	1.46936	1.10065	1.53535	6.01911e-31	3.00301	patched family protein
TGME49_240930	0.963193	1.15442	0.952124	11.6849	10.3381	11.9013	1.22517e-83	3.00082	MoaC family protein
TGME49_288960	0.160021	0.12479	0.088005	1.24788	1.71286	1.33439	1.32333e-42	2.9964	hypothetical protein
TGME49_216280	0.021177	0.028332	0.045448	0.830095	0.520624	0.694941	2.00735e-09	2.9954	adenylate and guanylate cyclase catalytic domain-containing protein
TGME49_286932	0.548865	0.567774	0.568094	5.94643	5.99723	6.19337	3.39727e-251	2.9941	ATPase family associated with various cellular activities (AAA) domain-containing protein
TGME49_316550	0.432058	0.11678	0.06014	3.85478	2.47016	3.33055	4.41811e-11	2.99359	hypothetical protein
TGME49_231125	1.05148	1.51216	1.63734	15.2326	15.7147	16.092	7.59599e-61	2.99349	hypothetical protein
TGME49_224932	0.085555	0.16077	0.175093	2.25425	2.23555	1.55711	1.973e-13	2.99167	hypothetical protein
TGME49_200340	0.474432	0.269314	0.584389	4.84482	5.58799	5.81731	1.10527e-23	2.99069	hypothetical protein
TGME49_243655	0.034799	0.01827	0	0.517922	0.390752	0.464751	3.21663e-08	2.99049	GMC oxidoreductase
TGME49_295740	0.12797	0.048757	0.098173	1.31944	0.864744	1.23654	2.95384e-21	2.98265	hypothetical protein
TGME49_225102	0.506985	0.73767	0.682082	6.62446	8.84926	7.68669	5.70237e-26	2.98133	hypothetical protein
TGME49_319090	1.54798	1.59192	1.46239	16.1626	16.1854	17.0981	3.64655e-154	2.98073	IgA-specific serine endopeptidase
TGME49_290585	0.21738	0	0.03885	5.94083	5.7892	4.90525	4.78502e-06	2.97956	hypothetical protein
TGME49_295640	0.021046	0.037112	0.021632	0.267609	0.727033	0.426279	1.73804e-10	2.97887	peptidase family M13 protein
TGME49_269035	0.069916	0.110638	0.127845	1.21355	1.64407	1.60451	6.47175e-13	2.9755	nucleoside diphosphate kinase
TGME49_224080	0.086438	0.115185	0.054925	1.18559	1.03176	0.907466	4.37192e-24	2.97448	Kazal-type serine protease inhibitor domain-containing protein
TGME49_294410	4.66011	4.74412	5.39082	49.4894	53.3358	53.6806	0	2.9742	hypothetical protein
TGME49_203688	0.14935	0.443227	0.142685	5.71614	4.49059	6.15813	1.30014e-08	2.97362	hypothetical protein
TGME49_219610	0.430496	0.331562	0.489625	4.12767	4.84799	4.61402	8.36726e-76	2.96957	hypothetical protein
TGME49_264178	0.053936	0	0.012316	0.617657	0.423254	0.521501	5.7781e-08	2.96777	flagellar associated protein
TGME49_287510	0.154067	0.247726	0	2.79492	1.68086	1.88771	2.34254e-10	2.96293	aromatic amino acid hydrolase AAH1
TGME49_224140	0.441047	0.364722	0.271958	4.04763	3.57489	4.27696	1.2471e-53	2.96292	hypothetical protein
TGME49_245746	0.183128	0.338028	0.275838	2.91384	3.39723	2.7127	1.13921e-29	2.94489	hypothetical protein
TGME49_223830	0.070136	0.046019	0.069681	0.993802	1.06927	0.770538	2.11349e-11	2.94443	fasciclin domain-containing protein
TGME49_323200	0.007922	0.159488	0	1.1553	1.15002	0.926316	4.54375e-08	2.94232	OTU family cysteine protease
TGME49_230460	2.29933	2.25917	2.84787	25.9321	25.0389	26.0616	1.18036e-194	2.9421	Dpy-30 motif protein
TGME49_202340	0.172568	0.132306	0.469573	3.66028	3.21376	2.93548	1.96546e-16	2.93972	proline dehydrogenase
TGME49_252255	0.757519	1.05169	0.976047	10.449	8.55342	11.1188	1.30038e-45	2.93419	hypothetical protein
TGME49_309840	0.087696	0.047781	0.218335	1.6529	1.71409	2.40096	2.08876e-10	2.93288	hypothetical protein
TGME49_247025	0.560519	0.76482	0.851143	7.15983	7.85834	7.8172	3.61156e-80	2.9303	hypothetical protein
TGME49_203682	0.615347	0.355442	0.660321	6.6746	5.35544	5.84714	9.36428e-39	2.92458	hypothetical protein
TGME49_314330	1.3365	1.58606	1.61451	15.2955	15.2189	15.7824	6.04307e-273	2.9226	ABC transporter, ATP-binding domain-containing protein
TGME49_210678	0.0995	0.091618	0.168202	1.40359	2.35264	1.26891	8.49477e-13	2.92169	OTU family cysteine protease
TGME49_239880	0.16525	0.212221	0.143249	1.872	1.85264	1.95556	1.45081e-31	2.91843	hypothetical protein
TGME49_224180	0.573105	0.59457	0.435738	5.56642	5.5472	5.50772	9.09309e-89	2.91429	hypothetical protein
TGME49_221420	0.234574	0.20351	0.328979	3.13038	2.75084	2.70819	2.9329e-29	2.90984	Chromosome-associated kinesin KLP1, putative
TGME49_277800	0	0.083882	0.098929	0.964388	1.64654	0.941316	4.80317e-08	2.9066	hypothetical protein
TGME49_211360	0.072443	0.123608	0.067635	0.950804	1.14041	1.41597	1.67116e-14	2.90072	hypothetical protein
TGME49_310830	0.635662	0.447647	0.349081	5.03559	5.15908	5.28026	1.40252e-39	2.89878	enoyl-CoA hydratase/isomerase family protein
TGME49_275660	0.395987	0.362205	0.508715	4.85787	3.93478	4.67725	1.19174e-43	2.89703	hypothetical protein
TGME49_320560	0.172135	0	0.083016	1.31962	1.26465	2.00682	1.74889e-08	2.89392	p25-alpha family protein
TGME49_239855	0.240966	0.172562	0.127184	1.93625	1.97832	2.10319	5.46094e-27	2.89366	Ras-associated protein Rap1 isoform 1 family protein
TGME49_274080	0.355368	0.543062	0.295045	4.68905	4.18407	4.00067	2.18355e-29	2.8735	hypothetical protein
TGME49_230555	0.281704	0.272825	0.198017	2.60426	2.91221	2.69148	2.89272e-26	2.86501	adenylate and guanylate cyclase catalytic domain-containing protein
TGME49_315845	0.116335	0.090814	0.085946	1.13694	0.994441	1.6251	1.32162e-13	2.86425	kinesin motor domain-containing protein
TGME49_228240	0.247816	0.334479	0.210908	3.11713	2.4383	2.65742	9.00502e-41	2.86098	hypothetical protein
TGME49_207790	0.76981	0.325298	0.775628	7.23765	6.85548	5.97887	1.00694e-25	2.84625	enkurin, putative
TGME49_254020	0.06245	0.069058	0.041526	1.16622	0.869428	0.766155	6.33881e-09	2.84088	dynein intermediate chain, putative
TGME49_266600	3.69941	5.1115	3.60733	41.4011	39.4701	43.5372	5.10475e-52	2.83764	Kazal-type serine protease inhibitor domain-containing protein
TGME49_293450	0.059831	0	0.032026	0.624653	0.615104	0.960665	3.38237e-07	2.83024	protein phosphatase 2c containing protein
TGME49_245752	0.043372	0.024331	0.047091	0.38361	0.711218	0.514756	4.47529e-11	2.82753	WD domain, G-beta repeat-containing protein
TGME49_266105	0.245974	0	0.030437	2.02209	1.65803	1.52863	3.01509e-07	2.82516	EF hand family protein
TGME49_277950	0.691797	0.875165	0.988054	7.79973	8.28428	8.58614	6.72378e-102	2.82341	lipase
TGME49_205140	0.05604	0.070377	0.103988	0.802431	0.781565	1.07327	1.78638e-16	2.82048	hypothetical protein
TGME49_236120	0.235965	0.218273	0.502363	3.53244	3.97013	3.06486	5.06253e-20	2.81739	hypothetical protein
TGME49_212810	0.236236	0.327995	0.37895	3.39309	3.0152	2.7075	1.34987e-87	2.81719	hypothetical protein
TGME49_207780	0.152561	0.152484	0.23265	3.1763	1.86724	2.30839	9.76699e-10	2.81446	hypothetical protein
TGME49_244450	4.04381	4.73691	3.5657	39.2778	39.0976	37.1431	0	2.80047	protein phosphatase 2C domain-containing protein
TGME49_297450	0.026416	0.085795	0.053916	1.11758	0.979434	0.599983	4.45308e-08	2.79235	hypothetical protein
TGME49_278710	0.104439	0.061995	0.094959	1.22036	1.06147	0.864887	5.45615e-12	2.79146	hypothetical protein
TGME49_211385	0.234466	0.115951	0	2.65164	1.69573	2.00005	2.50158e-07	2.78972	hypothetical protein
TGME49_312245	0.077348	0.144595	0.059066	1.03578	1.75289	1.45144	1.24246e-08	2.78574	hypothetical protein
TGME49_256020	0.165551	0.270641	0.250892	3.00822	2.02535	2.20078	1.96577e-19	2.7849	EFHC1, putative
TGME49_280465	0.624443	0.119669	0	7.80864	2.94845	2.72612	6.53703e-07	2.78428	hypothetical protein
TGME49_263100	9.63526	10.0653	9.95855	93.9917	90.5523	89.1443	0	2.7832	hypothetical protein
TGME49_225105	2.34979	2.13456	2.01204	19.5803	20.7516	19.8373	2.04724e-211	2.77618	hypothetical protein
TGME49_219222	0.20305	0	0	4.96272	4.9202	4.44166	2.74058e-05	2.77461	hypothetical protein
TGME49_258550	29.595	24.833	28.8881	253.282	263.156	250.156	1.08842e-304	2.77171	SAG-related sequence SRS28
TGME49_239600	2.20235	2.46079	2.20264	21.8357	20.3547	21.0209	1.46754e-205	2.77045	rhoptry kinase family protein ROP23 (incomplete catalytic triad)
TGME49_202400	0.039387	0.042709	0.040515	0.362513	0.458739	0.614335	6.36342e-12	2.75297	calcium binding egf domain-containing protein
TGME49_265320	1.08982	1.24229	0.909237	11.1203	10.0914	8.85739	2.10046e-68	2.75118	hypothetical protein
TGME49_307790	0.427688	0.406842	0.446062	4.25936	3.67791	3.96177	2.04267e-61	2.74426	hypothetical protein
TGME49_316190	0	0.135647	0.043842	0.79906	0.878131	0.841199	3.21435e-08	2.74197	superoxide dismutase SOD3
TGME49_219828	6.49742	7.49627	5.11156	68.5845	62.7359	47.21	5.38549e-44	2.73449	HMG (high mobility group) box domain-containing protein
TGME49_224170	0.303741	0.422536	0.356109	4.32135	3.07067	3.45379	1.55725e-23	2.73265	SAG-related sequence SRS60A
TGME49_266700	0.222791	0	0.086495	3.52988	2.55342	3.84984	1.75263e-05	2.73183	hypothetical protein
TGME49_274030	1.29278	0.139342	0.739083	7.49142	9.73685	8.65465	2.2962e-11	2.73097	hypothetical protein
TGME49_250920	1.08476	1.04254	0.649458	9.61338	8.49585	8.17333	5.8154e-38	2.73074	tetratricopeptide repeat-containing protein
TGME49_251958	0.753193	0.606788	0.829603	7.73114	6.31226	6.57546	1.28926e-43	2.72906	SAG-related sequence SRS59B
TGME49_202050	1.74194	2.93214	1.92742	20.6294	20.6191	18.7779	1.47437e-68	2.7275	hypothetical protein
TGME49_271320	3.1388	2.80166	2.97733	27.4353	27.9491	24.2294	5.71452e-140	2.7162	hypothetical protein
TGME49_202580	3.80828	3.86365	3.40742	31.8063	33.8935	31.8242	0	2.71153	ATPase, AAA family protein
TGME49_228065	0.827647	0.580187	0.856315	8.18499	6.08423	6.92481	4.73244e-33	2.70984	hypothetical protein
TGME49_237900	0.04193	0.073981	0.176451	1.37867	1.44817	1.04894	1.26011e-08	2.70378	OTU family cysteine protease
TGME49_270850	0.024914	0.165014	0.199565	1.91206	1.24365	1.31562	4.9249e-10	2.70351	glycosyl hydrolases family 17 protein
TGME49_273075	1.20551	1.37099	1.47737	13.7499	14.011	12.6946	8.09119e-20	2.69443	hypothetical protein
TGME49_260190	33.9002	33.1922	32.9501	285.019	296.285	286.004	0	2.69333	microneme protein MIC13
TGME49_301140	0.218778	0.265145	0.460521	3.46311	2.9671	2.79481	1.27456e-18	2.68389	SAG-related sequence SRS19A
TGME49_240290	0.460634	0.372727	0.525135	5.47886	3.85012	4.33471	4.18866e-17	2.67667	hypothetical protein
TGME49_232580	0.418596	0.333058	0.339837	3.18901	3.24859	3.67453	3.83503e-29	2.67383	propionate-CoA ligase
TGME49_314670	0.150614	0.242264	0.223133	1.79245	2.22287	1.90598	9.44345e-21	2.67018	hypothetical protein
TGME49_276960	0.644092	0.756669	0.572229	5.57405	6.24624	5.26651	2.04403e-81	2.66015	tetratricopeptide repeat-containing protein
TGME49_270655	0.240547	1.12667	1.02829	8.91128	9.72961	7.88486	3.23127e-11	2.65596	hypothetical protein
TGME49_322110	2.14561	1.60187	1.09483	14.0085	14.3476	14.4731	1.32372e-41	2.64886	hypothetical protein
TGME49_248677	1.02667	0.746572	0.878717	7.97575	8.35282	7.18444	3.58808e-39	2.64071	nucleic acid binding protein, putative
TGME49_225570	0.072822	0.090811	0.153944	1.33666	1.37465	0.856219	2.30195e-10	2.63972	hypothetical protein
TGME49_272540	0.110679	0.07397	0.184038	1.07244	1.41211	1.02918	8.69731e-18	2.63887	protein kinase (incomplete catalytic triad)
TGME49_200230	1.57894	1.22025	1.43469	12.4472	12.6779	11.3447	3.60741e-63	2.63758	microneme protein MIC17C
TGME49_209300	0.081199	0.233348	0.074599	1.4082	1.4725	1.37181	1.82424e-10	2.63186	WD domain, G-beta repeat-containing protein
TGME49_220560	1.30103	1.42262	1.35327	12.3189	10.0708	12.6856	5.66767e-52	2.62953	hypothetical protein
TGME49_301000	0.744	0.75778	0.862151	7.216	6.01867	6.90756	1.09595e-51	2.61696	methyltransferase
TGME49_202975	0	0.10828	0.078317	0.940399	0.51477	0.68683	7.5108e-08	2.616	hypothetical protein
TGME49_289930	0.065452	0.037928	0.144464	1.03751	0.851737	0.882315	2.86529e-10	2.61246	phosphoenolpyruvate carboxykinase, putative
TGME49_249725	0.174591	0.288244	0.267709	2.26347	2.08811	2.53713	1.37711e-16	2.61244	hypothetical protein
TGME49_293620	0.339522	0.060032	0.222799	1.95548	2.30351	1.87281	1.3078e-13	2.60861	hypothetical protein
TGME49_232950	0.155213	0.136869	0.09521	1.14678	1.42059	1.87693	4.5306e-08	2.59394	hypothetical protein
TGME49_294595	0.093133	0.13043	0.188894	1.91311	1.16953	2.28701	1.54802e-07	2.59194	hypothetical protein
TGME49_267130	4.92362	3.78809	4.35478	34.5803	37.1996	35.0156	2.1074e-133	2.59182	SAG-related sequence SRS38A
TGME49_307840	0.181313	0.267735	0.398545	2.88982	3.53836	2.46118	4.76394e-10	2.58559	SF-assemblin/beta giardin protein
TGME49_278460	0.045789	0	0.176711	3.32096	2.64649	2.87303	8.79159e-05	2.58344	hypothetical protein
TGME49_269270	0.107193	0.169829	0.063307	1.24131	1.05072	1.07006	1.02276e-12	2.58295	leucine rich repeat-containing protein
TGME49_320230	6.39757	5.22933	5.87259	47.8776	46.9397	47.092	4.22129e-154	2.58125	SAG-related sequence SRS15C
TGME49_213635	0.37514	0.262935	0.546227	3.18089	3.41405	3.25105	1.58963e-45	2.57734	hypothetical protein
TGME49_233370	0.571475	0.063492	0.552879	5.40344	3.14071	4.26922	6.64033e-09	2.56309	hypothetical protein
TGME49_264430	0.441304	0.419191	0.360264	3.44081	3.58432	2.83736	6.46004e-69	2.55931	hypothetical protein
TGME49_230130	0.239893	0.638578	0.321026	3.30858	4.84248	3.82454	3.74378e-11	2.54879	hypothetical protein
TGME49_240285	0.110699	0.027314	0	0.726271	0.67077	0.657967	2.86636e-06	2.5461	hypothetical protein
TGME49_316580	1.73982	2.08265	2.49471	22.115	17.1587	14.8757	3.30939e-20	2.54086	hypothetical protein
TGME49_289222	0.392061	0.39746	0.016365	5.49752	5.64449	5.98541	6.76656e-05	2.53193	hypothetical protein
TGME49_295662	1.89103	2.01518	2.18954	16.0966	16.0922	15.8828	1.76804e-64	2.52428	hypothetical protein
TGME49_225290	0.041782	0	0.11578	1.65411	1.71964	1.81736	0.000120515	2.52205	GDA1/CD39 (nucleoside phosphatase) family protein
TGME49_278120	0.271775	0.207294	0.187087	2.06387	2.2798	1.43066	5.00253e-17	2.51177	SCP family extracellular subfamily protein
TGME49_278380	2.45321	3.4373	3.94082	23.8119	28.1939	24.2973	1.25915e-73	2.50838	Toxoplasma gondii family A protein
TGME49_294850	0.021876	0	0.109795	0.735437	0.751237	0.832835	1.39232e-05	2.5082	actin-like protein ALP7
TGME49_313250	0.491607	0.180498	0.418437	3.33122	3.52207	2.8284	2.10887e-13	2.5068	hypothetical protein
TGME49_245600	0.121744	0.127268	0.15459	1.38598	1.47537	1.60197	1.02653e-08	2.50464	hypothetical protein
TGME49_253760	2.04763	3.08603	2.25515	20.0547	18.2727	19.5038	8.58977e-44	2.50372	hypothetical protein
TGME49_221630	4.33396	4.26748	4.03293	31.6862	31.5383	32.7542	0	2.50209	hypothetical protein
TGME49_226610	0.105571	0.132199	0.278732	1.56648	1.43721	1.52253	4.85001e-14	2.50165	hypothetical protein
TGME49_243370	0.214138	0.089102	0.051956	1.23766	1.28153	1.67479	2.55765e-07	2.49992	hypothetical protein
TGME49_210990	0.161051	0.271351	0	2.48301	3.33824	4.13908	9.99517e-05	2.49621	hypothetical protein
TGME49_204010	0.818766	0.944284	1.38207	9.56585	7.18293	7.97084	1.19428e-36	2.495	hypothetical protein
TGME49_207955	0.28835	0.536869	0.030023	3.65094	3.00601	2.7054	1.61841e-07	2.48941	hypothetical protein
TGME49_227090	0.085433	0.033089	0.030586	0.715298	0.439562	0.508831	5.31784e-08	2.48372	aspartokinase
TGME49_249280	0.160425	0.445474	0.115734	2.49817	2.02298	2.13475	4.67525e-11	2.48333	hypothetical protein
TGME49_306480	1.2971	1.3281	0.888788	9.02143	8.39822	9.23128	1.11796e-76	2.47692	CAM kinase, CDPK family
TGME49_267308	0.301933	0.314526	0.297634	2.48107	2.19917	2.63991	2.3963e-19	2.46186	myosin heavy chain, putative
TGME49_204290	0.09291	0.177352	0.132323	1.23944	1.45314	0.868899	2.31212e-10	2.45971	hypothetical protein
TGME49_278070	0.848762	1.32452	0.818835	7.42636	7.2634	9.74888	2.81215e-16	2.45773	Toxoplasma gondii family A protein
TGME49_249660	1.55968	1.35437	1.77994	11.5455	11.6646	11.9818	2.93449e-79	2.45686	hypothetical protein
TGME49_253710	1.43571	1.69874	1.5949	12.1282	11.3958	11.4154	1.05087e-155	2.45511	hypothetical protein
TGME49_203570	0.164076	0.054169	0.21199	1.45677	0.945879	1.6062	1.69422e-09	2.45424	acyltransferase domain-containing protein
TGME49_305580	0.082394	0.183005	0	1.53325	2.87804	2.44496	0.000163378	2.45296	ankyrin repeat-containing protein
TGME49_213780	2.68031	3.49627	2.54912	23.5779	20.6427	20.2696	2.07701e-92	2.44772	radical SAM domain-containing protein
TGME49_260480	0.281983	0.17516	0.278815	1.99756	2.02955	1.7897	1.39941e-22	2.44769	leucine rich repeat-containing protein
TGME49_262440	0.255543	0.14086	0	2.99383	4.29768	2.71212	0.000176523	2.44446	hypothetical protein
TGME49_278410	0.251002	0.671912	0.509795	3.29389	4.2778	3.5865	6.59882e-22	2.44303	Toxoplasma gondii family A protein
TGME49_217610	5.84135	6.06471	6.59701	45.8599	44.1322	44.9017	2.43881e-301	2.44077	hypothetical protein
TGME49_267680	15.7183	17.3255	17.134	120.113	123.296	120.718	0	2.43912	microneme protein MIC12
TGME49_211370	0.389009	0.280744	0.377429	2.73818	2.64113	2.76412	2.05235e-25	2.43302	tetratricopeptide repeat-containing protein
TGME49_213340	0.705462	0.601623	0.635147	4.31723	5.10352	5.23384	3.085e-39	2.43221	GMC oxidoreductase
TGME49_202445	0.236668	0.09904	0.173707	2.38059	1.94826	1.03988	6.59152e-07	2.42917	hypothetical protein
TGME49_243120	0.213108	0.06577	0.028236	0.95219	1.08501	1.6383	3.38116e-06	2.41305	Toxoplasma gondii family A protein
TGME49_212710	0.148778	0.129371	0.286293	1.8416	1.18618	1.79919	1.88015e-10	2.41178	phenylalanine-4-hydroxylase
TGME49_286670	3.61204	3.40327	2.88775	23.3983	22.6307	25.1359	1.85205e-114	2.4079	hypothetical protein
TGME49_202430	2.75595	2.64003	2.53004	19.471	19.7462	17.6238	5.33376e-146	2.4077	hypothetical protein
TGME49_286660	0.367794	0.194168	0.426239	3.33935	2.63865	1.97711	2.96973e-14	2.40627	kinesin, putative
TGME49_230900	0.966574	1.39615	0.941609	7.78514	8.09538	9.60409	1.15407e-18	2.40324	hypothetical protein
TGME49_256700	3.58629	3.27601	4.18859	25.8364	28.0847	25.5597	1.11426e-84	2.40159	hypothetical protein
TGME49_316670	0.441131	0.348571	0.288649	2.6983	2.74108	2.54468	7.7022e-38	2.40105	Toxoplasma gondii family D protein
TGME49_266150	0.135737	0.16671	0.142484	0.936471	1.23402	1.50251	2.40131e-11	2.39924	hypothetical protein
TGME49_300052	1.28032	1.37589	0.352328	3.86815	18.7868	22.1318	9.32827e-05	2.3983	hypothetical protein
TGME49_248140	8.6909	8.9306	8.74059	63.2495	59.249	63.2835	2.11213e-283	2.39256	hypothetical protein
TGME49_280420	0	0.109149	0.03331	1.84352	1.16045	1.85438	0.000320909	2.39168	HEAT repeat-containing protein
TGME49_251660	13.9477	15.9764	15.2777	104.992	103.932	109.588	6.35104e-232	2.39153	hypothetical protein
TGME49_255280	0.804027	1.10162	0.539253	6.39701	6.10624	5.86188	7.62258e-22	2.38969	hypothetical protein
TGME49_242240	6.82571	5.43143	6.12505	44.5343	44.333	41.1589	2.59903e-154	2.38862	rhoptry kinase family protein ROP19A
TGME49_226532	0.282386	0.344467	0.194277	2.40494	1.99257	2.16788	1.42945e-12	2.38825	hypothetical protein
TGME49_315450	0.187187	0.29402	0.338804	1.81346	2.26986	2.58065	5.98095e-12	2.38657	hypothetical protein
TGME49_278878	3.20985	3.45245	2.68339	21.9189	22.1168	22.0499	3.33214e-115	2.38584	GDA1/CD39 (nucleoside phosphatase) family protein
TGME49_230470	1.10684	0.954711	1.49182	10.1046	8.80423	8.39295	2.10607e-17	2.38491	rhoptry kinase family protein ROP46, putative
TGME49_239510	1.09853	1.76174	2.03944	13.7039	9.96659	12.2159	1.51786e-26	2.3759	hypothetical protein
TGME49_242100	1.04796	0.986025	0.945473	6.89198	7.67341	6.64051	5.47317e-61	2.37346	hypothetical protein
TGME49_235950	0.034077	0.075685	0.020002	0.513702	0.461638	0.306895	7.70032e-07	2.37157	subtilisin SUB8
TGME49_242600	0	0	0.071342	6.03363	5.80733	5.63674	0.000398074	2.36968	6-phosphogluconate dehydrogenase
TGME49_293780	8.03672	7.64112	7.66255	54.1901	55.2921	52.3126	2.48131e-255	2.36656	hypothetical protein
TGME49_212420	8.05359	8.64433	11.3262	60.2716	66.9417	67.7323	4.19534e-89	2.36006	hypothetical protein
TGME49_230200	0.748426	0.641576	0.75395	5.13221	4.09942	6.28256	1.13064e-22	2.34482	hypothetical protein
TGME49_321460	0.051681	0.241246	0.126368	1.06906	1.09843	1.53349	1.49476e-07	2.34174	hypothetical protein
TGME49_229320	0.128613	0.053672	0.118072	1.22824	1.2486	1.03054	1.11707e-05	2.34064	Cof family hydrolase subfamily protein
TGME49_253580	0.467036	0.378462	0.405428	2.91987	3.09136	2.84652	7.31564e-35	2.3384	CMGC kinase, CDK family
TGME49_218750	1.19792	0.860587	1.02769	6.6183	7.34412	7.41696	5.78782e-57	2.33628	hypothetical protein
TGME49_260530	0.042889	0.194753	0.022013	1.06953	0.915092	0.91157	1.62447e-05	2.3338	Sel1 repeat-containing protein
TGME49_267875	0.597974	0.794382	0.50814	4.20253	4.38916	4.85175	1.19719e-26	2.33113	NBP2b protein, putative
TGME49_267670	8.56082	8.66506	8.75649	57.4	58.6858	58.9611	0	2.33014	hypothetical protein
TGME49_240770	1.12688	0.933831	1.44267	8.76436	8.11148	7.67558	1.31095e-31	2.32123	cytochrome b5 family heme/steroid binding domain-containing protein
TGME49_259670	0.658159	0.837319	0.89595	5.90384	5.75838	4.77651	2.8371e-41	2.31879	von Willebrand factor type A domain-containing protein
TGME49_283450	2.81579	2.59655	2.36707	18.5252	16.3909	17.3565	1.74598e-97	2.30826	Toxoplasma gondii family B protein
TGME49_288220	0.232918	0.148431	0.204026	1.77317	1.46359	1.18333	1.79281e-13	2.30341	hypothetical protein
TGME49_244030	0.128168	0.089459	0.119365	1.04418	0.877726	0.745279	1.40512e-09	2.30253	inner membrane complex protein IMC3
TGME49_241130	1.22546	1.38832	1.46984	8.93633	8.74853	9.37754	6.95051e-152	2.30099	hypothetical protein
TGME49_318120	0.131617	0.122127	0.109793	0.960325	0.790828	0.956552	2.96232e-13	2.3002	hypothetical protein
TGME49_266270	1.29886	1.26128	1.1846	9.30261	7.53987	8.39073	4.16603e-55	2.29994	short-chain-acyl-CoA dehydrogenase
TGME49_267030	0.145354	0.1379	0.161815	0.935562	0.965769	1.12734	1.71012e-36	2.29563	ribonuclease type III Dicer
TGME49_242110	1.16234	1.0595	1.19849	7.15715	8.03441	7.83854	4.50713e-51	2.29563	rhoptry kinase family protein ROP38
TGME49_295430	2.23852	2.7298	2.3839	17.8317	16.2567	14.5997	2.79018e-101	2.29381	hypothetical protein
TGME49_307070	0.196138	0.201577	0.170931	1.5137	1.36578	1.12869	2.92539e-21	2.29357	hypothetical protein
TGME49_225745	0.894028	0.960512	0.918548	6.21286	6.51007	5.38912	3.88034e-210	2.28262	hypothetical protein
TGME49_288475	0.372133	0.236609	0.286349	1.81898	2.26264	2.01366	1.47942e-29	2.27798	hypothetical protein
TGME49_266065	0.118072	0.154856	0	0.964561	1.10867	0.722827	1.13382e-05	2.27483	hypothetical protein
TGME49_238960	0.655844	0.830325	0.378454	5.15897	3.52534	4.85871	1.72317e-12	2.27288	EF hand domain-containing protein
TGME49_277980	0.115909	0.45256	0.39181	2.48949	3.05112	2.70335	3.02599e-07	2.26396	dynein light chain
TGME49_220650	0.888353	2.03717	1.38142	10.8154	9.52939	8.5374	8.1208e-21	2.25137	hypothetical protein
TGME49_249840	0.800896	0.730657	0.625314	4.74105	4.407	4.57238	5.70695e-104	2.23362	dynein heavy chain 2, putative
TGME49_239885	2.62778	3.00152	2.50976	17.0839	16.8977	17.1406	0	2.23015	hypothetical protein
TGME49_319360	13.2913	13.0318	14.1665	84.82	83.0706	87.0188	1.07041e-270	2.22966	SAG-related sequence SRS17A
TGME49_216940	0.094216	0.093188	0.230281	1.42088	1.41129	0.782066	1.51828e-06	2.22801	hypothetical protein
TGME49_305280	0.161852	0.196158	0.098446	1.20826	1.60909	0.916722	3.56483e-07	2.22451	hypothetical protein
TGME49_222080	2.56736	3.11295	3.16624	19.1149	17.7641	20.0917	5.51356e-40	2.22325	hypothetical protein
TGME49_264485	0.835824	0.79223	0.820499	6.46082	6.56655	3.4918	8.71905e-15	2.21949	AP2 domain transcription factor AP2IX-3
TGME49_292020	5.88144	6.41611	5.7012	37.3218	38.3228	36.3647	0	2.21795	GCC2 and GCC3 domain-containing protein
TGME49_214070	0.62019	0.603127	0.585972	4.39973	3.00425	4.88619	4.83928e-15	2.2163	hypothetical protein
TGME49_217630	0.855067	1.01926	1.02099	6.29894	5.5928	6.39142	1.39035e-61	2.21481	hypothetical protein
TGME49_287960	1.72546	1.59364	1.30568	10.2635	10.5326	8.54796	6.71002e-50	2.21261	hypothetical protein
TGME49_288465	0.11873	0.318798	0	1.39048	1.36048	1.16147	1.91668e-05	2.21201	hypothetical protein
TGME49_280605	0.026202	0.079941	0.125578	0.465968	0.847673	0.551701	3.64303e-07	2.21043	hypothetical protein
TGME49_213255	1.03109	1.09627	1.19771	7.38785	6.79987	6.54843	1.76789e-125	2.20998	hypothetical protein
TGME49_293258	0.584233	0.624549	0.717863	4.38254	3.18852	4.60925	3.83648e-41	2.20383	hypothetical protein
TGME49_228680	0.118493	0.094121	0.104803	1.23243	0.771975	0.647947	1.57174e-06	2.2006	mitochondrial carrier superfamily protein
TGME49_264225	4.05577	3.49464	3.11438	23.4858	25.0493	19.3664	1.27068e-31	2.19681	Toxoplasma gondii family B protein
TGME49_286000	10.8673	11.1737	11.2377	68.0333	67.5892	68.5987	0	2.19557	hypothetical protein
TGME49_270680	2.50732	2.98108	2.2298	18.3951	16.8556	13.934	1.49305e-28	2.19457	hypothetical protein
TGME49_261018	0.384597	0.118594	0.059139	1.13973	1.20383	2.91309	4.32266e-05	2.1891	kelch repeat-containing protein
TGME49_323320	0.632571	1.26274	0.665602	5.87826	4.56247	6.53904	1.19722e-13	2.18788	hypothetical protein
TGME49_314362	0.538813	0.560317	0.477676	3.33363	2.98469	3.57741	7.2631e-35	2.18369	hypothetical protein
TGME49_215900	0.143411	0.108711	0.130175	1.07832	1.16858	0.583691	2.78116e-08	2.18124	hypothetical protein
TGME49_218930	0	0.146462	0.087958	0.721591	0.833352	0.659792	4.43416e-05	2.17986	BTB/POZ domain-containing protein
TGME49_310520	3.06977	3.46821	3.33254	19.6703	19.6571	20.4892	1.65241e-273	2.17702	3'5'-cyclic nucleotide phosphodiesterase domain-containing protein
TGME49_239620	3.26799	3.65069	3.26696	21.1516	20.4544	20.1818	4.29938e-227	2.1768	5'-nucleotidase, C-terminal domain-containing protein
TGME49_207150	0.610797	0.820212	0.445578	6.18493	4.13281	3.2664	4.12075e-08	2.17352	SAG-related sequence SRS49C
TGME49_226985	1.35794	1.63982	1.85015	11.1079	9.40304	10.0497	1.6799e-25	2.17138	hypothetical protein
TGME49_218210	0.091325	0.061801	0.036892	0.574807	0.678369	0.347181	5.32763e-06	2.168	Chromosome-associated kinesin KLP1, putative
TGME49_275850	0.882215	1.36554	0.704493	6.09194	6.51727	5.70821	1.06806e-28	2.16422	dense granule protein GRA12
TGME49_211280	0.282243	0.104535	0.149164	0.957653	1.45386	1.19928	3.98908e-11	2.15958	hypothetical protein
TGME49_281560	0.098666	0.215414	0.375127	1.35351	1.59098	2.62618	8.55306e-06	2.1575	hypothetical protein
TGME49_308960	0.066132	0.125479	0.095325	0.903573	0.557059	0.644808	2.48574e-07	2.15271	ATPase, AAA family protein
TGME49_269300	2.56395	2.88687	2.57739	15.516	15.4974	16.9862	1.88689e-114	2.15149	lipase
TGME49_305630	0.654066	0.870856	0.701739	4.8552	4.03949	4.48425	7.24021e-66	2.14978	hypothetical protein
TGME49_265030	2.14229	1.69658	1.701	11.7552	10.7947	11.1087	2.83402e-43	2.14625	hypothetical protein
TGME49_225790	14.1171	13.0263	14.2128	83.6711	81.5552	80.123	4.90897e-220	2.14288	PDI family protein
TGME49_259150	0.084234	0.189069	0.208814	1.23045	0.983165	0.923711	1.65552e-12	2.14206	hypothetical protein
TGME49_213480	1.94022	2.07298	1.63872	11.2042	11.5305	10.9438	2.22708e-79	2.13801	hypothetical protein
TGME49_307050	2.71873	2.61606	2.16788	19.506	13.8933	16.668	1.28434e-10	2.13334	hypothetical protein
TGME49_223560	4.94855	4.50967	4.41654	26.8265	25.4719	29.6722	7.69184e-134	2.133	hypothetical protein
TGME49_252890	0.227199	0.13267	0.249398	1.56967	1.30777	1.18875	7.52862e-11	2.12988	hypothetical protein
TGME49_314250	14.3982	10.1975	12.4177	72.9774	74.7269	71.6213	6.22504e-82	2.12748	bradyzoite rhoptry protein BRP1
TGME49_206660	0.189064	0.272566	0.141868	1.60085	1.10823	1.18477	2.78285e-12	2.12622	hypothetical protein
TGME49_240470	0.866588	0.834809	0.642008	5.60504	4.15862	4.91154	4.82584e-18	2.12362	hypothetical protein
TGME49_220070	0.409482	0.540049	0.288252	2.4321	2.81982	2.28834	4.28168e-20	2.11964	hypothetical protein
TGME49_231620	0.364407	0.315505	0.035695	1.53676	2.39678	2.18582	1.29209e-05	2.11826	hypothetical protein
TGME49_268930	0.090584	0.081196	0.200681	0.810551	1.05828	0.998494	6.87922e-06	2.1141	hypothetical protein
TGME49_210400	0.612634	0.625715	0.661163	3.67304	3.4676	4.09494	4.47626e-42	2.11354	hypothetical protein
TGME49_232140	0.114658	0.169287	0.215847	1.18115	1.49887	1.34225	4.89063e-06	2.11243	hypothetical protein
TGME49_301150	13.3615	9.89762	12.3684	72.3597	66.8779	68.5921	1.01733e-87	2.10713	SAG-related sequence SRS19B
TGME49_277060	2.44281	2.7415	2.58626	15.5659	14.7138	14.6118	2.9667e-164	2.10491	hypothetical protein
TGME49_282000	1.10848	1.00933	1.0673	5.94565	6.19641	6.3278	3.58857e-91	2.10244	hypothetical protein
TGME49_221220	0.569838	0.615915	0.651479	3.85933	3.52272	3.40354	1.36645e-47	2.1021	hypothetical protein
TGME49_297505	14.3366	13.527	11.0142	81.5772	71.8366	74.818	4.02328e-41	2.1005	hypothetical protein
TGME49_308965	0.758124	0.675843	0.669995	3.8065	4.37715	4.03916	1.22016e-66	2.10044	hypothetical protein
TGME49_235860	0.626708	0.475368	0.442236	2.83386	2.83385	3.49756	8.40254e-28	2.10001	subtilisin SUB11
TGME49_243360	0.310939	1.06834	0.792298	4.80284	5.85054	4.4687	2.75544e-07	2.09867	hypothetical protein
TGME49_262110	1.22257	1.10006	0.89701	5.8608	6.40353	6.75696	9.20507e-28	2.09066	hypothetical protein
TGME49_322030	0.749751	0.737047	0.994143	5.52206	5.23985	4.21312	1.79878e-18	2.08591	hypothetical protein
TGME49_203500	0.084287	0	0	3.61508	1.74302	3.80866	0.00183494	2.08543	alanine dehydrogenase/pyridine nucleotide transhydrogenase domain-containing protein
TGME49_304930	2.89644	3.31131	3.20597	17.7089	18.4675	17.3876	9.27905e-132	2.08186	hypothetical protein
TGME49_248730	0.620681	0.607935	0.631164	3.05342	3.9351	4.25678	8.48798e-18	2.08111	hypothetical protein
TGME49_220460	1.21318	1.56275	1.41969	8.30177	7.33536	8.42705	1.06868e-52	2.07806	SNF7 family protein
TGME49_212970	1.0465	1.35813	1.18799	6.48987	7.22194	6.74991	8.71601e-77	2.07795	protein kinase (incomplete catalytic triad)
TGME49_210260	0.571192	0.408524	0.395803	3.03787	1.9762	3.38751	8.48773e-13	2.06863	NAD-dependent glycerol-3-phosphate dehydrogenase
TGME49_271115	1.52361	2.86043	1.52585	12.2839	14.724	11.0858	1.52337e-08	2.068	hypothetical protein
TGME49_280700	17.7481	19.8951	19.1791	103.195	107.856	107.607	0	2.06789	arginine decarboxylase
TGME49_310680	0	0.116219	0.237917	1.97831	2.23443	2.38349	0.00189842	2.06158	aminotransferase, class I/II superfamily protein
TGME49_312240	0.106922	0.167861	0.14442	1.02806	0.711347	0.82513	5.46099e-12	2.05985	hypothetical protein
TGME49_295720	0.919739	0.888347	0.814349	5.28593	4.73436	4.83219	7.84017e-36	2.04265	sulfite oxidase, putative
TGME49_278860	0.236868	0.102928	0.037225	0.948141	0.947707	1.26601	8.50091e-05	2.04239	hypothetical protein
TGME49_218350	0.451953	0.810336	0.776017	3.85572	3.57474	4.54503	1.96284e-14	2.03644	hypothetical protein
TGME49_267470	0.621421	0.612824	0.800519	4.48024	4.41915	2.96448	3.95803e-17	2.03631	cold-shock DNA-binding domain-containing protein
TGME49_301350	4.07779	3.79875	3.42948	21.1908	20.144	20.9049	3.47471e-135	2.03252	SNARE associated protein
TGME49_246760	0.751644	0.755816	0.828453	4.22536	4.3058	4.33829	1.41955e-89	2.03088	hypothetical protein
TGME49_320200	8.06846	6.44343	7.28822	42.2919	40.0842	37.7465	7.52677e-107	2.02966	SAG-related sequence SRS16A
TGME49_289840	0.091459	0.11054	0.068557	0.827514	0.430689	0.524344	8.00278e-07	2.0282	hypothetical protein
TGME49_269680	0.079154	0.159212	0.154663	0.767462	1.07336	0.784527	8.62394e-07	2.02748	acyl-CoA carboxyltransferase beta chain, putative
TGME49_273985	0.56031	0.81213	0.533514	8.03671	2.76068	2.77018	1.81883e-05	2.02513	hypothetical protein
TGME49_268660	6.95144	6.6455	5.4706	36.1369	36.2854	32.988	2.4282e-48	2.02211	hypothetical protein
TGME49_227615	3.41006	3.70405	4.04285	19.9361	18.67	22.7368	3.24165e-49	2.01649	hypothetical protein
TGME49_257925	0	0	0.109389	1.8541	1.06189	1.22708	0.00273348	2.01605	hypothetical protein
TGME49_206290	0.471658	0.709452	0.937165	4.29668	4.12787	3.73313	1.48728e-15	2.01552	hypothetical protein
TGME49_291830	0.458614	0.458964	0.292417	2.74438	3.25497	1.44807	4.36968e-09	2.01551	DNA double-strand break repair rad50 ATPase, putative
TGME49_243740	0.678421	0.437047	0.9082	4.42193	3.9336	3.27541	3.53496e-14	2.00956	WD domain, G-beta repeat-containing protein
TGME49_278245	3.43918	3.65574	3.2503	17.0669	19.9741	19.3196	2.82644e-52	2.00755	hypothetical protein
TGME49_205090	0.205648	0.280418	0.246764	1.47185	0.778653	2.44142	6.60436e-07	1.99842	Toxoplasma gondii family D protein
TGME49_270670	3.77332	4.21106	4.33125	22.7276	21.9693	21.2921	6.54583e-142	1.99608	hypothetical protein
TGME49_245980	6.02558	5.33591	5.98712	30.7191	31.1777	31.0893	7.40338e-153	1.99524	hypothetical protein
TGME49_278882	2.89599	2.67758	3.18793	15.6993	15.0198	16.3869	1.21403e-81	1.99238	GDA1/CD39 (nucleoside phosphatase) family protein
TGME49_311670	3.33242	3.33998	2.87662	16.7166	16.6979	17.6999	1.02795e-89	1.99071	transmembrane surface antigen TSA1
TGME49_253340	0.450254	0	0.140696	4.39347	3.13136	4.15571	0.00300207	1.98669	hypothetical protein
TGME49_285690	0.100201	0.078422	0.115238	0.445619	0.696552	0.748514	1.82086e-06	1.98372	notch (dsl) domain-containing protein
TGME49_213880	10.483	9.24772	11.4815	55.8291	54.2724	57.3021	2.79352e-59	1.98293	hypothetical protein
TGME49_224810	1.00479	1.45781	1.12272	6.85599	6.18461	6.05039	1.33551e-62	1.9801	hypothetical protein
TGME49_229140	4.526	3.41851	4.38199	24.5323	20.0492	21.4949	1.8112e-47	1.97542	MaoC family domain-containing protein
TGME49_258400	0.122836	0.520065	0.339926	1.62196	2.2957	1.75889	3.92605e-09	1.97322	PA14 domain-containing protein
TGME49_323300	1.27079	0	0.308196	16.6256	18.998	17.8642	0.0034159	1.97032	myosin-light-chain kinase
TGME49_211270	1.29295	1.08568	1.14866	6.23476	6.15611	6.20896	2.9951e-108	1.96834	sushi domain (scr repeat) domain-containing protein
TGME49_238490	8.75913	7.88005	8.34757	42.2315	47.6659	42.0476	1.79949e-77	1.9668	SAG-related sequence SRS22E
TGME49_235180	0.207564	0.449282	0.348713	1.72262	2.04646	1.85455	9.58072e-12	1.95713	hypothetical protein
TGME49_229170	1.13019	0.869155	0.855354	5.35149	4.61864	5.59286	1.78179e-17	1.95491	formate/nitrite transporter protein
TGME49_214510	0.450107	0.543639	0.54543	2.9365	2.93953	2.35717	1.05889e-21	1.95038	hypothetical protein
TGME49_254840	0.885495	0.899429	0.977902	5.07352	4.5457	4.84832	9.89275e-57	1.94936	tetratricopeptide repeat-containing protein
TGME49_247340	0.361313	0.385538	0.697919	2.72563	3.04176	2.27831	2.15355e-11	1.94762	hypothetical protein
TGME49_294808	0.296965	0	0.079764	1.13324	1.03716	0.879792	0.000478047	1.94023	hypothetical protein
TGME49_270340	0.373331	0.379959	0.290628	1.69591	1.73779	2.18937	3.51663e-16	1.93717	BTB/POZ domain-containing protein
TGME49_243770	0.757455	0.567718	0.223159	4.2076	2.82637	2.93719	3.74979e-05	1.93704	hypothetical protein
TGME49_211000	0.993164	1.27541	1.22193	6.65887	5.08422	6.56586	1.39009e-27	1.9369	hypothetical protein
TGME49_202970	0.406108	0.504612	0.483796	2.15499	2.39645	2.69212	1.29134e-36	1.93173	hypothetical protein
TGME49_260490	1.4888	1.40703	1.39921	7.24671	6.89585	7.84502	1.06588e-67	1.92181	hypothetical protein
TGME49_286020	8.5771	9.66058	8.7264	44.4566	44.5856	47.6299	3.31497e-208	1.92015	hypothetical protein
TGME49_246485	14.5348	16.6999	14.8877	84.5003	79.0605	73.4904	6.94729e-40	1.91671	hypothetical protein
TGME49_212410	8.12215	8.73133	8.37104	44.0649	41.6856	41.4734	2.14329e-174	1.91097	dense granule protein GRA11
TGME49_293020	0.97572	0.67249	0.928203	5.40303	3.95897	4.22942	4.85266e-16	1.90001	hypothetical protein
TGME49_308820	5.1157	4.53297	6.27701	25.9854	27.1825	27.5227	2.6543e-47	1.89982	hypothetical protein
TGME49_254320	0.435988	0.567615	0.306982	2.40588	2.55325	2.14558	8.27917e-10	1.89521	hypothetical protein
TGME49_217400	9.12264	9.51209	10.5461	48.5168	50.2853	46.6467	2.45791e-160	1.89349	hypothetical protein
TGME49_307603	0.117345	0.058869	0.01831	0.633283	0.363522	0.372509	0.000184046	1.89097	adenylate kinase
TGME49_287040	27.8811	27.5458	28.8864	136.065	141.533	141.205	2.10927e-281	1.89041	hypothetical protein
TGME49_237490	0	0.103246	0	4.30238	4.25639	4.02348	0.00447944	1.8889	centrin family protein
TGME49_307460	0.519609	0.490712	0.197017	2.54147	2.50139	2.47496	2.73393e-05	1.8889	Toxoplasma gondii family B protein
TGME49_266380	1.32114	1.37737	1.54079	6.7892	7.29862	7.03023	2.76733e-67	1.88389	hypothetical protein
TGME49_204440	2.6696	2.87577	2.43702	13.2352	13.1756	13.102	5.26389e-147	1.88336	cyclic nucleotide-binding domain-containing protein
TGME49_300300	1.12765	1.60806	1.17965	6.36529	6.58512	6.63244	1.06507e-30	1.87676	hypothetical protein
TGME49_309410	9.87915	10.8434	10.3387	51.1771	51.8413	49.0848	3.61278e-301	1.8716	AP2 domain transcription factor AP2XI-1
TGME49_221890	0.414216	0.312498	0.107704	1.51122	1.62996	1.56434	4.14579e-07	1.87012	WD domain, G-beta repeat-containing protein
TGME49_213069	8.61384	7.91755	9.19295	40.7627	44.0634	41.7191	7.91282e-70	1.86581	hypothetical protein
TGME49_311650	4.72629	5.25282	5.08453	23.7952	24.7592	24.8833	3.22434e-204	1.86433	leucine rich repeat-containing protein
TGME49_219485	4.9849	5.7774	4.81702	25.2186	26.2285	24.4524	2.46179e-190	1.86355	hypothetical protein
TGME49_218192	0.804573	0.808247	0.999808	4.51788	4.36082	4.20396	1.47091e-24	1.86182	hypothetical protein
TGME49_247540	5.17817	4.78599	5.24808	25.1322	23.7584	25.0113	1.01293e-106	1.85219	ATP-binding cassette G family transporter ABCG107
TGME49_304630	5.89841	6.91891	5.60144	30.4936	30.1057	28.1522	4.95944e-208	1.84905	ATG C terminal domain-containing protein
TGME49_230205	8.04879	5.87536	8.39511	40.8545	31.7982	39.7113	5.37331e-19	1.84882	hypothetical protein
TGME49_243940	5.71366	5.88889	6.3107	29.481	29.0515	27.7789	1.29117e-122	1.84296	hypothetical protein
TGME49_244715	0.617764	0.313714	0.882387	3.72689	3.47997	2.96753	4.95074e-06	1.84192	hypothetical protein
TGME49_243635	0.653213	0.915399	0.671521	3.65536	3.63748	3.51086	8.16339e-59	1.84134	hypothetical protein
TGME49_304755	1.25352	0.786331	1.14653	6.90916	3.86259	6.77325	9.58269e-07	1.83616	hypothetical protein
TGME49_264420	1.58832	1.59094	1.62346	8.36544	7.86425	6.87284	3.38113e-71	1.83482	lipoprotein, putative
TGME49_278100	2.77239	3.33903	2.55838	13.24	15.3139	13.005	1.76395e-67	1.83351	Toxoplasma gondii family A protein
TGME49_225070	0.201784	0.188491	0.165128	1.28929	0.837404	0.892336	1.93546e-06	1.83257	hypothetical protein
TGME49_246090	24.6629	27.8874	24.7122	121.04	123.556	123.04	0	1.83156	hypothetical protein
TGME49_285820	1.44806	2.32538	1.11765	7.82931	8.91006	7.75931	6.45893e-13	1.82563	hypothetical protein
TGME49_219570	1.0239	1.27153	0.915331	6.25592	5.00944	4.64548	6.14578e-15	1.82236	hypothetical protein
TGME49_255290	0.979522	1.12062	1.02883	4.89832	4.51634	5.54466	1.95749e-43	1.81946	hypothetical protein
TGME49_237130	0.80959	0.958981	0.611644	3.45361	4.02	4.44012	7.26075e-13	1.81945	cytochrome b, putative
TGME49_224230	4.65184	5.08455	4.75664	22.4766	22.7515	23.215	2.32703e-242	1.81921	AP2 domain transcription factor AP2X-3
TGME49_224540	2.87662	3.37296	2.67056	14.5121	14.5983	12.844	1.36932e-124	1.8116	hypothetical protein
TGME49_255620	0.604951	0.124488	0.627458	2.74102	3.0496	2.35838	5.85446e-05	1.80993	B9-C2 domain-containing protein
TGME49_258880	0.75498	0.78259	0.843264	3.40903	4.27652	4.57008	4.48684e-09	1.8074	axonemal dynein light chain p33, putative
TGME49_226310	7.95879	7.98021	7.71503	39.0714	37.8331	34.0286	2.28894e-150	1.80559	zinc finger (CCCH type) motif-containing protein
TGME49_239570	0	0.0713	0	1.10474	0.828741	0.588513	0.0072824	1.80521	hypothetical protein
TGME49_219218	0.708968	0.84632	0.855593	3.50084	3.62948	4.20202	3.96715e-51	1.80138	hypothetical protein
TGME49_310177	6.6646	6.66067	6.06327	32.5987	30.6686	28.6978	7.48361e-32	1.7955	hypothetical protein
TGME49_290590	0.298641	0.242119	0.340978	1.09819	1.45803	1.86204	1.77539e-10	1.7942	hypothetical protein
TGME49_315410	6.64235	5.58281	6.03193	32.2048	26.9738	26.5559	1.8408e-50	1.79214	SAG-related sequence SRS53F
TGME49_235000	0.269164	0.258678	0.330067	2.23499	2.4056	0.576553	0.000534433	1.78552	phosphorylase family protein
TGME49_257945	0.60832	0.709994	0.589066	3.04951	2.83124	2.99919	1.45907e-38	1.78096	3'5'-cyclic nucleotide phosphodiesterase domain-containing protein
TGME49_237860	1.80926	1.98208	1.40817	8.13097	8.1537	7.76547	3.23593e-63	1.77944	protein kinase domain-containing protein
TGME49_301160	15.7112	15.9505	16.1766	74.2594	72.4839	73.2299	1.80875e-152	1.7774	SAG-related sequence SRS19C
TGME49_313852	0.475156	0.444483	0.560683	2.112	2.59226	2.24836	6.38982e-26	1.77675	hypothetical protein
TGME49_281675	1.99245	1.88077	1.98015	9.45763	9.21644	8.20906	5.01109e-78	1.76981	protein kinase, putative
TGME49_269760	2.71738	2.85033	2.91258	12.8971	13.5745	12.2539	3.08296e-98	1.7649	'chromo' (CHRromatin Organization MOdifier) domain-containing protein
TGME49_250220	3.14699	6.39194	8.64405	35.7622	29.8866	27.3429	5.10841e-06	1.76005	hypothetical protein
TGME49_307045	2.15158	2.52368	2.17612	10.6893	11.4391	9.36202	3.60498e-31	1.75456	Toxoplasma gondii family B protein
TGME49_264150	2.42798	2.79329	2.54533	10.835	11.7531	13.2208	5.65369e-22	1.75387	hypothetical protein
TGME49_263410	0.221707	0.392823	0.337081	1.68181	1.56433	1.27741	4.09231e-11	1.75309	scavenger receptor cysteine-rich domain-containing protein
TGME49_226540	16.9715	17.2468	17.234	77.331	77.1677	77.6421	1.05363e-262	1.75254	protein kinase
TGME49_321685	0.393411	0.563315	0.306093	2.44952	2.1936	2.06679	6.42091e-05	1.74521	hypothetical protein
TGME49_293490	3.70709	3.43012	3.94967	15.7314	17.5689	16.7324	7.52319e-68	1.74379	hypothetical protein
TGME49_301180	12.5642	11.3139	13.3107	58.0531	54.6257	54.7938	7.16617e-96	1.74297	SAG-related sequence SRS19F
TGME49_314340	0.274285	0.223857	0.291598	1.18114	1.53785	1.00747	7.73845e-11	1.74006	Sodium:neurotransmitter symporter family protein
TGME49_203000	0.062192	0	0	0.560312	0.637681	1.17577	0.00976572	1.73494	hypothetical protein
TGME49_221540	3.99393	4.92511	4.18963	20.0611	19.3737	19.0636	6.61552e-110	1.73463	hypothetical protein
TGME49_313840	4.38426	4.35697	5.65573	21.8386	23.9812	20.7367	2.67673e-16	1.73432	hypothetical protein
TGME49_294785	6.19517	4.48461	5.16165	23.4987	21.5532	26.7556	1.4232e-30	1.73368	zinc finger (CCCH type) motif-containing protein
TGME49_215140	0.236129	0.34158	0.255252	1.42607	1.05589	1.69866	7.75019e-07	1.73256	hypothetical protein
TGME49_294651	0.701293	0.387718	0.397845	2.34761	2.37736	2.21777	4.5756e-13	1.72841	hypothetical protein
TGME49_293030	0.265037	0.469935	0.25661	1.40271	1.58276	1.53177	4.79298e-15	1.72626	hypothetical protein
TGME49_297850	7.36491	6.96225	8.9991	35.2229	34.306	33.437	9.91195e-68	1.71172	Branched-chain-amino-acid aminotransferase
TGME49_268670	0.983718	1.09208	0.911075	4.84248	4.83056	4.15207	5.68594e-11	1.71068	hypothetical protein
TGME49_290330	3.32084	3.32562	3.17431	15.0464	13.6834	14.3926	1.07567e-105	1.70882	chloride transporter, chloride channel (ClC) family protein
TGME49_268035	0.587943	0.67878	0.624067	2.87622	2.94469	2.51466	7.14639e-44	1.70565	hypothetical protein
TGME49_229405	0.701763	0.487058	0.608053	3.1254	2.44324	2.61865	2.60953e-14	1.70371	3'5'-cyclic nucleotide phosphodiesterase domain-containing protein
TGME49_279315	2.92321	4.74585	2.29562	16.7731	15.7567	12.8209	1.03289e-11	1.7023	hypothetical protein
TGME49_297820	0.088922	0	0	1.58809	1.80804	2.2089	0.0105032	1.7003	sperm associated antigen 6, putative
TGME49_231175	14.7278	16.4958	12.6446	60.1199	63.5559	68.6922	1.65362e-42	1.69912	hypothetical protein
TGME49_310090	2.70785	3.84322	2.38608	13.2668	12.3086	14.4054	3.62781e-18	1.69796	hypothetical protein
TGME49_218890	0.140162	0.267688	0.256409	1.0951	1.05424	0.958001	4.01725e-08	1.69507	hypothetical protein
TGME49_311380	2.5318	2.94714	2.46843	11.4606	11.1198	11.8595	1.03107e-137	1.6943	hypothetical protein
TGME49_271145	2.18308	2.81514	2.20163	10.6413	10.5616	9.98222	1.08478e-106	1.69398	hypothetical protein
TGME49_270580	0.6433	0.609749	0.634238	3.09963	2.37254	2.83964	3.46781e-26	1.69017	HECT-domain (ubiquitin-transferase) domain-containing protein
TGME49_253930	4.32135	4.64814	4.37506	19.4867	19.4533	18.6876	1.18408e-220	1.68986	GCC2 and GCC3 domain-containing protein
TGME49_285770	0.880905	0.856789	0.72425	3.4705	4.12166	3.38163	1.9734e-15	1.6876	hypothetical protein
TGME49_285810	3.1898	3.55405	3.26011	13.991	14.845	14.3836	9.366e-92	1.68671	MYND finger domain-containing protein
TGME49_222935	0.547798	0.591523	0.581738	2.76885	2.28499	2.93166	1.26349e-08	1.68574	hypothetical protein
TGME49_213620	1.74151	2.00876	1.73671	7.66743	8.2702	7.68492	6.66564e-95	1.68229	ABC1 family protein
TGME49_268860	0.305993	0.219876	0.418907	2.12963	1.22581	1.30616	1.48289e-05	1.67693	enolase 1
TGME49_232035	1.11612	1.50818	1.01033	5.35483	6.14717	5.87746	3.91792e-06	1.67544	hypothetical protein
TGME49_208760	0.108659	0.142971	0.274026	1.06299	0.893615	0.769405	0.000113607	1.67503	hypothetical protein
TGME49_253750	12.5053	14.5301	10.9783	54.3982	56.7202	51.1691	1.58142e-129	1.67425	PLU-1 family protein
TGME49_239780	13.5443	13.365	12.7177	56.9092	56.46	55.9948	2.50647e-167	1.67337	hypothetical protein
TGME49_217688	4.15167	4.05325	3.87005	17.6322	17.1432	16.7092	1.50187e-104	1.66687	hypothetical protein
TGME49_264620	0.078727	0.238124	0	0.886051	0.431278	0.620735	0.00303451	1.66665	hypothetical protein
TGME49_272730	4.36908	4.62511	5.17838	21.692	19.2996	19.3125	5.70698e-70	1.66162	hypothetical protein
TGME49_210310	3.29557	3.89671	3.13081	14.6121	14.341	14.7557	5.63296e-125	1.661	hypothetical protein
TGME49_248240	0.564289	0.510847	0.547649	2.55039	2.30947	2.11962	1.14594e-19	1.64812	leucine rich repeat-containing protein
TGME49_240755	1.42693	1.659	1.03308	6.48392	6.41119	7.07706	2.50129e-05	1.64534	hypothetical protein
TGME49_212160	5.14586	5.51342	5.93822	23.8408	22.6938	23.1021	1.62147e-72	1.64221	hypothetical protein
TGME49_200595	2.57041	2.02294	1.78109	10.121	9.35125	9.3229	6.23178e-08	1.64077	hypothetical protein
TGME49_276200	0.563801	0.54824	0.635579	2.62776	2.56019	2.16819	6.92957e-38	1.63767	hypothetical protein
TGME49_229640	17.4479	20.3089	17.9175	77.3768	76.7946	76.8586	7.17712e-222	1.63395	hypothetical protein
TGME49_242080	11.1299	11.5661	11.87	48.3296	49.2119	46.2925	2.25122e-75	1.62941	hypothetical protein
TGME49_327300	1.42445	0.661719	1.24833	4.51051	5.28855	6.15097	5.02486e-05	1.6255	Toxoplasma gondii family A protein
TGME49_254150	6.94483	7.1337	6.9375	28.6855	27.9153	30.1721	2.08039e-154	1.6242	hypothetical protein
TGME49_215180	1.78008	1.45827	1.59608	7.10105	6.71595	6.44168	1.2793e-24	1.61799	hypothetical protein
TGME49_220290	1.36101	1.64287	1.23818	5.76547	6.76579	5.04902	6.34406e-34	1.61701	hypothetical protein
TGME49_259000	3.35168	3.30575	3.79451	12.2295	13.5743	17.9755	6.4692e-19	1.61617	hypothetical protein
TGME49_299800	0.239743	0.269821	0.245224	0.637804	1.93816	1.0694	0.000228522	1.61542	hypothetical protein
TGME49_305930	9.93242	9.86294	8.95057	40.3251	38.1625	39.6893	8.52645e-98	1.61503	hypothetical protein
TGME49_205430	0	0	0.174513	3.35973	2.88577	4.32822	0.0145133	1.6139	isovaleryl-CoA dehydrogenase
TGME49_278240	4.75851	5.85326	5.90184	22.4515	22.8219	22.5012	5.77775e-83	1.61365	Zn-finger in Ran binding protein and others domain-containing protein
TGME49_278700	15.3144	14.8581	15.4728	61.011	62.8624	63.0997	8.10335e-172	1.61217	hypothetical protein
TGME49_297980	3.80794	5.12428	4.22785	18.424	17.0365	18.3673	5.86847e-57	1.60683	hypothetical protein
TGME49_215500	2.50883	2.34096	1.70321	9.77457	8.27627	9.28716	3.75332e-21	1.60666	TPR repeat-containing protein
TGME49_215185	0.226767	0	0	1.82154	3.15514	3.07194	0.0163634	1.60485	hypothetical protein
TGME49_316370	0.435308	0.32007	0.602352	2.44653	1.70017	1.71526	4.39834e-09	1.60416	hypothetical protein
TGME49_211660	4.31692	3.6418	4.73853	19.1803	15.82	17.5892	1.77254e-22	1.59988	hypothetical protein
TGME49_216610	1.99351	2.16777	2.29835	9.39272	8.50039	8.36376	1.83343e-59	1.5955	ribosomal RNA large subunit methyltransferase J protein
TGME49_234300	4.05097	4.44591	3.72054	15.9612	16.3217	17.1217	2.11733e-140	1.59491	hypothetical protein
TGME49_273595	3.00122	3.66528	3.35368	13.1735	14.2938	12.9028	3.60298e-85	1.58776	hypothetical protein
TGME49_222340	1.42577	1.54168	1.01116	5.75067	5.28109	5.21495	9.14947e-22	1.58086	NOL1/NOP2/sun family protein
TGME49_234230	7.72204	9.10592	7.90573	32.2305	33.5083	33.0417	3.06303e-214	1.57941	hypothetical protein
TGME49_205200	10.9802	13.0741	11.7338	46.4584	49.8768	46.5839	7.72943e-166	1.5786	hypothetical protein
TGME49_263820	15.8273	15.3228	15.4285	64.4137	60.2785	61.6882	6.90714e-170	1.57839	DEAD/DEAH box helicase domain-containing protein
TGME49_266740	0.150132	0.097268	0.188577	0.699695	0.510696	0.773457	2.5763e-05	1.57742	RNA recognition motif-containing protein
TGME49_315760	6.8189	8.05236	6.97837	28.7113	28.6796	29.7715	3.69284e-189	1.57737	AP2 domain transcription factor AP2XI-4
TGME49_269960	4.08404	4.45699	4.69461	14.7628	18.9089	19.5074	6.46396e-29	1.57016	14-3-3 superfamily protein
TGME49_218500	0.255383	0.263518	0.147153	0.57216	1.21448	1.07735	2.16566e-06	1.56873	hypothetical protein
TGME49_223550	14.8892	16.3331	17.8377	64.7312	62.031	67.7595	1.8463e-105	1.56481	hypothetical protein
TGME49_305120	8.50352	10.0179	9.31088	36.1382	37.9238	36.1539	1.08901e-122	1.56465	transporter, solute:sodium symporter (SSS) family protein
TGME49_278760	1.80098	1.66994	1.49341	6.72685	6.69722	6.40803	5.91935e-38	1.56331	hypothetical protein
TGME49_268190	0.433407	0.769806	0.248065	1.60352	2.10952	2.84524	0.000146215	1.56301	hypothetical protein
TGME49_283765	0.444053	0.348809	0.344545	1.75962	1.8295	1.5748	7.3241e-05	1.55854	B9 domain-containing protein
TGME49_252370	0.044461	0.065358	0.094817	0.323012	0.312026	0.310837	0.000138452	1.55322	AP2 domain transcription factor AP2III-1
TGME49_224630	4.56832	5.13826	4.40187	19.153	18.3181	17.946	1.60394e-124	1.5527	zinc finger (CCCH type) motif-containing protein
TGME49_218188	1.10912	1.1765	1.09079	5.07407	4.21453	4.15506	9.5289e-26	1.55044	hypothetical protein
TGME49_297510	7.91097	8.02349	8.26264	29.5001	33.368	31.8889	2.58177e-108	1.54648	hypothetical protein
TGME49_269015	2.06955	2.59187	3.00785	9.31727	9.2679	13.5986	2.46208e-06	1.54422	hypothetical protein
TGME49_250500	22.5149	28.6344	27.6958	106.54	102.38	98.751	3.90451e-86	1.54255	hypothetical protein
TGME49_254430	0.754037	0.704497	0.402584	3.38607	2.47159	1.84602	3.53217e-08	1.54205	microneme protein, putative
TGME49_219640	6.36261	6.90398	6.32781	24.7828	25.4119	25.9723	2.77157e-171	1.53857	hypothetical protein
TGME49_270595	0.441966	0.559413	0.504661	2.093	1.96075	1.82896	9.4591e-50	1.5381	UBA/TS-N domain-containing protein
TGME49_291075	0.496978	0.435612	0.413422	1.8122	2.0745	1.54295	1.40075e-12	1.53778	hypothetical protein
TGME49_255860	0.434929	0.566715	0.717515	2.28871	2.43338	2.1596	9.57734e-13	1.53702	hypothetical protein
TGME49_323330	0.670524	2.77901	0.36182	7.50007	6.55735	7.68492	0.0100986	1.53592	hypothetical protein
TGME49_311490	2.35019	3.05501	2.4643	9.90356	9.61647	11.086	5.18895e-48	1.53437	hypothetical protein
TGME49_219650	1.17373	1.31498	1.16768	5.1124	4.51495	4.62368	3.09274e-50	1.53393	transporter, small conductance mechanosensitive ion channel (MscS) family protein
TGME49_229390	5.81804	5.8392	6.01237	24.2461	22.014	22.2623	1.83031e-81	1.53041	hypothetical protein
TGME49_216053	0.139579	0.238237	0.176998	0.994971	0.689902	0.762337	0.000155684	1.5266	hypothetical protein
TGME49_224250	7.14056	8.77347	7.90667	34.3098	28.759	29.1281	1.03886e-43	1.5249	hypothetical protein
TGME49_298010	5.08081	5.58239	4.6053	19.9704	19.8484	18.9133	3.62597e-107	1.52199	hypothetical protein
TGME49_230650	3.64059	2.86464	4.0831	12.9059	14.2993	13.8675	1.11183e-38	1.52129	hypothetical protein
TGME49_203290	40.4141	36.8569	38.8889	144.774	149.462	152.163	3.68516e-164	1.51983	hypothetical protein
TGME49_315910	9.48404	10.9421	9.71866	38.4652	38.4773	38.5455	1.29611e-163	1.51844	hypothetical protein
TGME49_254485	0.384105	0.098527	0.414266	1.65661	1.26991	1.28618	0.0016982	1.51392	hypothetical protein
TGME49_320680	3.79174	3.91853	3.6999	14.4784	15.2715	13.9027	6.23181e-117	1.5137	AP2 domain transcription factor AP2IV-2
TGME49_250115	19.5173	16.2717	21.5243	74.1979	72.7192	73.1193	3.25061e-68	1.51249	hypothetical protein
TGME49_281930	7.88383	5.81276	7.43116	25.6267	29.4876	25.9824	8.56171e-34	1.50281	SAG-related sequence SRS39
TGME49_207910	6.67953	8.61132	7.83052	29.2031	29.0062	28.9788	3.78403e-84	1.49378	manganese resistance 1 protein, putative
TGME49_221310	3.00302	2.88923	3.13839	12.1892	10.9158	11.1116	1.07259e-54	1.49368	aminopeptidase N protein
TGME49_234260	0.76305	1.3234	1.31533	2.48641	3.10538	13.2155	0.0123221	1.49227	hypothetical protein
TGME49_275970	0.96772	1.4192	1.44399	4.92023	4.81222	4.90088	4.96366e-14	1.48708	tubulin, putative
TGME49_234165	0.066066	0	0	0.829874	0.870808	0.85371	0.0249141	1.48261	hypothetical protein
TGME49_230640	14.65	15.4463	12.7438	51.7353	53.0217	56.0885	1.0966e-52	1.48233	hypothetical protein
TGME49_246080	17.971	17.4498	16.8563	62.6092	66.4337	66.2319	2.13393e-165	1.48011	NAD dependent epimerase/dehydratase family protein
TGME49_227900	16.8869	18.549	17.4829	64.5761	64.0935	68.217	4.16492e-225	1.47663	AP2 domain transcription factor AP2X-1
TGME49_209490	12.2874	12.6518	12.2439	46.683	45.7382	45.8692	1.06292e-144	1.47376	hypothetical protein
TGME49_271460	17.8305	18.9809	17.5636	67.2923	65.9107	68.4593	8.14753e-163	1.47084	protein c14orf29, putative
TGME49_200295	1.07124	0.760432	0.906344	3.85032	3.10374	3.49817	3.12488e-12	1.4682	hypothetical protein
TGME49_246780	3.70851	4.40779	3.40077	13.4729	14.2557	14.9835	1.86044e-55	1.46655	hypothetical protein
TGME49_275355	3.1884	3.02855	3.19044	11.2472	11.9208	12.0538	3.4325e-27	1.46638	SAG-related sequence SRS47A
TGME49_278090	4.42683	4.27365	3.69571	15.2153	15.2948	15.5744	1.25157e-44	1.46592	Toxoplasma gondii family A protein
TGME49_271335	1.40366	1.44122	2.4058	6.23351	7.63808	6.31124	1.21189e-09	1.46526	hypothetical protein
TGME49_309885	4.40603	4.38698	4.2844	17.3793	15.3358	15.7286	1.76743e-62	1.46326	hypothetical protein
TGME49_232590	11.0811	12.715	10.9215	41.0885	43.366	43.4502	5.73852e-127	1.46185	glutamate-cysteine ligase, catalytic subunit domain-containing protein
TGME49_297410	0.590755	0.661058	0.703951	2.7662	2.16094	2.56901	6.99442e-09	1.45607	hypothetical protein
TGME49_312970	0.281611	0.393352	0.406758	1.40782	1.16958	1.50147	9.41878e-10	1.4494	hypothetical protein
TGME49_263830	3.23116	4.35614	3.27251	13.7256	14.866	12.2783	4.85301e-11	1.44675	hypothetical protein
TGME49_259620	0.543943	0.580611	0.73334	2.71393	2.11884	2.66216	0.000114123	1.44317	hypothetical protein
TGME49_223095	4.5058	5.03115	4.12725	16.7948	16.1981	16.8709	4.02581e-45	1.44194	hypothetical protein
TGME49_230905	1.52865	1.40378	1.61808	5.75379	5.53916	5.45812	5.77356e-26	1.44124	hydrolase, alpha/beta fold family protein
TGME49_250720	12.9102	12.1846	11.2597	48.7332	41.1415	42.7417	1.22683e-59	1.4406	hypothetical protein
TGME49_206520	1.07235	1.62341	1.27688	5.34227	5.13478	4.78702	4.2313e-07	1.44036	hypothetical protein
TGME49_221685	0.694444	0.975971	0.9193	2.87774	2.68463	4.07201	2.26633e-11	1.43958	hypothetical protein
TGME49_203590	0.351095	0.351169	0.425211	1.82081	1.53457	1.19673	0.000173356	1.43917	hypothetical protein
TGME49_293220	7.0007	7.60633	6.57194	25.5181	26.3712	24.9755	3.87499e-94	1.43816	DHHC zinc finger domain-containing protein
TGME49_271310	0.878554	0.473129	0.932627	4.59487	2.64841	2.57389	0.00129547	1.4379	hypothetical protein
TGME49_270940	7.61372	7.60037	6.63762	26.9514	26.1198	26.2288	5.02962e-84	1.43656	hypothetical protein
TGME49_227010	7.42615	5.15772	5.60284	22.018	23.2539	21.2087	1.19539e-33	1.43503	rhoptry kinase family protein ROP30
TGME49_205120	3.65771	4.22792	3.17339	12.9452	13.5619	13.5427	5.62838e-57	1.43367	hypothetical protein
TGME49_280510	2.85065	2.56196	3.56457	12.2233	10.7624	9.98527	4.59538e-20	1.43359	Dpy-30 motif protein
TGME49_291620	12.8693	14.9952	13.3852	49.9543	48.0384	50.7971	5.77271e-157	1.43185	hypothetical protein
TGME49_276155	1.05502	1.40717	1.34623	5.04904	4.50645	4.40199	3.98533e-16	1.43142	hypothetical protein
TGME49_229790	16.3261	17.7332	18.2452	59.622	64.9019	64.1893	1.29548e-125	1.43068	hypothetical protein
TGME49_240900	10.8523	10.95	9.5338	38.2891	35.5934	39.1595	8.92538e-129	1.43019	AP2 domain transcription factor AP2VI-2
TGME49_224030	7.37871	7.48609	6.61217	26.7496	24.7497	25.8461	1.11633e-113	1.42695	hypothetical protein
TGME49_232040	4.69661	4.05026	3.60427	14.396	13.8882	16.5435	2.01544e-30	1.42582	hypothetical protein
TGME49_201820	7.00662	7.42771	7.43358	26.2393	25.8473	26.1629	8.17565e-197	1.41971	hypothetical protein
TGME49_273110	3.81195	4.19892	3.89715	12.4305	14.821	15.8221	8.31267e-24	1.41947	SAG-related sequence SRS30D
TGME49_265440	38.3129	38.8569	37.3059	135.517	137.279	136.305	1.47465e-248	1.41775	hypothetical protein
TGME49_301210	6.58335	7.15087	7.76919	26.8898	26.2079	23.742	2.48186e-75	1.41398	NAD(P) transhydrogenase subunit beta, putative
TGME49_251450	6.51665	7.38311	6.35627	23.3091	24.2828	24.561	2.28296e-137	1.41362	hypothetical protein
TGME49_221370	4.06358	3.85608	3.69459	15.0058	13.4781	13.0562	2.25092e-64	1.41268	hypothetical protein
TGME49_270210	1.16743	1.32932	1.20434	4.65504	4.04668	4.5725	1.07683e-22	1.40708	kinesin motor domain-containing protein
TGME49_257560	14.704	15.8675	14.7508	55.3801	52.9481	52.4947	3.677e-134	1.4065	WD domain, G-beta repeat-containing protein
TGME49_307030	14.8544	14.8681	14.6757	51.9145	53.7661	51.9688	3.6863e-99	1.40588	Purine nucleoside phosphorylase
TGME49_309100	7.25182	7.59428	7.16423	25.5498	25.8411	26.5936	2.17094e-121	1.40411	hypothetical protein
TGME49_226450	3.08113	2.88413	3.48848	11.1092	12.2159	10.6295	8.22487e-21	1.40335	hypothetical protein
TGME49_227015	4.90077	4.57021	4.80618	19.1436	15.8288	17.368	1.32292e-09	1.40275	hypothetical protein
TGME49_254640	1.66706	2.16564	2.38542	6.97518	7.62606	7.7253	5.87084e-17	1.40039	hypothetical protein
TGME49_215380	4.65541	5.6833	5.19458	19.2108	17.7237	17.9149	3.92968e-68	1.39811	hypothetical protein
TGME49_248510	2.01107	2.31941	1.83879	7.31441	7.37059	7.03326	8.30876e-101	1.39622	hypothetical protein
TGME49_246990	12.5996	12.2507	13.576	44.96	46.0876	44.3824	7.26983e-98	1.39419	hypothetical protein
TGME49_294400	18.9475	18.7335	19.4542	64.4573	68.1298	67.7585	6.0804e-165	1.38923	hypothetical protein
TGME49_252880	6.76176	8.0564	6.57537	25.911	24.8762	23.9437	1.02712e-104	1.38543	hypothetical protein
TGME49_257360	1.18676	1.07706	1.0783	4.09328	3.70432	3.95819	9.50137e-38	1.38461	hypothetical protein
TGME49_200240	10.655	9.09034	10.3533	37.5545	32.9921	35.3619	1.08354e-42	1.38461	microneme protein MIC17B
TGME49_310173	2.0353	1.41525	1.6101	6.99593	6.21014	5.83343	4.72488e-06	1.38406	hypothetical protein
TGME49_275760	0.645755	0.645611	0.91998	2.59458	2.66283	2.72544	1.45599e-09	1.38235	hypothetical protein
TGME49_295770	5.12296	5.87172	4.89881	18.6441	17.8238	18.9407	1.30748e-100	1.38165	hypothetical protein
TGME49_309870	7.81277	6.82495	8.38223	26.1578	27.0217	27.1227	9.38586e-59	1.37609	hypothetical protein
TGME49_315350	0.170701	0.239515	0.256983	0.741606	0.979018	0.867274	0.000492388	1.3752	SNF7 family protein
TGME49_312130	6.83578	7.6027	6.70685	22.489	24.2	26.7279	3.07604e-68	1.37456	hypothetical protein
TGME49_291070	0.712151	0.671397	0.438201	2.08229	2.52977	2.11103	2.6621e-06	1.37342	hypothetical protein
TGME49_301360	0.199634	0.234673	0.477612	1.12697	1.05925	1.47362	0.00100359	1.37317	hypothetical protein
TGME49_297350	1.02131	0.618443	0.567757	2.62073	2.87636	2.60736	1.60199e-06	1.37013	hypothetical protein
TGME49_319992	0.212029	0.281516	0.399968	1.32062	1.19457	0.972174	0.000856848	1.36968	hypothetical protein
TGME49_224935	3.94004	4.44763	3.586	13.6329	13.972	13.7909	1.8047e-79	1.36875	hypothetical protein
TGME49_285825	0.972142	0.211315	0.79559	2.0864	3.02534	2.93204	0.00330855	1.36792	hypothetical protein
TGME49_306300	5.91062	7.54559	5.93173	22.7803	21.986	22.0389	6.25743e-83	1.36594	hypothetical protein
TGME49_272710	11.6809	13.144	11.0857	41.1231	41.1773	41.0781	3.26526e-152	1.36198	AP2 domain transcription factor AP2VIII-4
TGME49_223640	3.28539	4.16496	3.19699	12.1752	11.6923	12.7404	2.73106e-46	1.35955	hypothetical protein
TGME49_258910	0.206476	0.085051	0.101239	0.401675	0.503706	0.631479	0.00134876	1.35953	hypothetical protein
TGME49_252080	0.476308	0.400674	0.449406	1.81578	1.06503	2.16718	0.00044109	1.35768	hypothetical protein
TGME49_285940	0.276945	0.326663	0.284508	1.25815	1.06613	0.865859	1.12835e-06	1.35537	hypothetical protein
TGME49_322210	1.6732	1.60725	1.38461	5.62735	5.1135	6.00221	3.51719e-07	1.35523	apocytochrome b, putative
TGME49_314530	2.81517	3.16576	2.85728	10.6203	9.8871	9.7428	2.50483e-83	1.35343	RPAP1 family, C-terminal protein
TGME49_292390	0.729188	0.620744	0.719617	2.19143	2.41598	2.71014	2.73731e-09	1.35336	KRUF family protein
TGME49_237270	6.42719	5.21741	5.71379	19.0058	19.8967	20.9483	4.68908e-33	1.35276	hypothetical protein
TGME49_236070	46.355	40.3123	47.8514	150.223	149.733	160.435	7.10839e-67	1.34938	pyrroline-5-carboxylate reductase
TGME49_250670	30.0677	31.9469	31.2349	106.647	107.054	103.252	6.90793e-167	1.34535	hypothetical protein
TGME49_271380	11.0067	13.0043	13.0285	41.9208	41.7428	42.1763	9.10107e-85	1.3436	PUB domain-containing protein
TGME49_273980	52.3743	46.6772	50.1852	171.003	165.431	171.127	3.94289e-80	1.34195	hypothetical protein
TGME49_278390	35.9431	47.0909	43.1217	142.057	142.616	142.87	3.91163e-78	1.34148	Toxoplasma gondii family A protein
TGME49_295440	12.6836	11.1271	11.8419	40.495	38.1179	42.5048	1.1409e-65	1.33911	hypothetical protein
TGME49_300370	0.672339	0.723741	0.853658	2.55378	3.15	2.47101	4.83941e-05	1.33848	hypothetical protein
TGME49_236670	4.06663	5.15742	3.826	15.1569	14.7303	14.3117	3.67902e-47	1.33797	hypothetical protein
TGME49_214800	8.15207	8.73916	8.34209	28.0106	29.4832	27.8702	4.18861e-107	1.33773	hypothetical protein
TGME49_205265	1.00178	0.944683	0.960531	3.30248	3.28668	3.31812	7.80049e-29	1.33716	transporter, cation channel family protein
TGME49_297900	17.0013	18.1537	16.446	62.0998	56.9191	55.3891	5.80014e-114	1.33657	hypothetical protein
TGME49_285530	3.52113	2.97129	3.56967	11.7066	10.9073	11.6296	7.87695e-30	1.33428	ribosomal protein RPL35
TGME49_240960	39.3999	39.4015	38.3217	124.534	136.102	134.457	6.39865e-149	1.33386	AIG2 family protein
TGME49_291860	0.306287	0.163846	0.291436	0.918821	0.840679	1.0783	0.000512885	1.33125	HORMA domain-containing protein
TGME49_246750	1.80946	2.15227	1.8636	6.4541	6.1401	7.12922	1.81644e-22	1.3283	hypothetical protein
TGME49_313860	7.58206	8.67269	7.12794	27.47	26.1766	24.734	1.76414e-95	1.3255	regulator of chromosome condensation (RCC1) repeat-containing protein
TGME49_265542	4.69167	4.2216	5.49829	16.1264	16.2834	16.257	2.84125e-29	1.32438	protein phosphatase 2C domain-containing protein
TGME49_219460	13.3353	16.099	14.6134	47.1907	47.9167	52.3601	5.76443e-90	1.32397	hypothetical protein
TGME49_219470	6.48357	10.2372	7.10867	25.4505	28.7535	25.8517	5.56743e-25	1.32279	hypothetical protein
TGME49_314240	9.11674	10.3758	8.60217	30.9701	33.6629	29.3549	1.80494e-88	1.32275	general transcription factor IIIC polypeptide 3 GTF3C3
TGME49_305610	4.93494	4.81827	5.10913	16.8118	16.7526	16.3256	2.21824e-52	1.32171	hypothetical protein
TGME49_236620	19.7277	21.6685	20.7348	71.0625	71.1517	64.9339	1.33517e-110	1.31695	protein kinase (incomplete catalytic triad)
TGME49_205662	0.119648	0.242272	0.10704	0.658691	0.482284	0.7222	0.00538768	1.3155	LCCL domain-containing protein
TGME49_214260	12.4152	14.4239	13.1597	44.1036	42.6203	46.0993	4.55715e-124	1.31267	alpha-glucan water dikinase 1, putative
TGME49_223470	5.74783	2.19374	6.21591	16.6937	17.8529	18.6367	0.0019548	1.31233	hypothetical protein
TGME49_288730	5.43236	7.18307	6.65618	20.965	22.3297	20.6177	2.32256e-53	1.30846	hypothetical protein
TGME49_281460	11.3722	10.593	11.294	40.1805	35.1103	35.5228	2.79346e-39	1.30752	hypothetical protein
TGME49_301690	13.291	12.5152	13.3835	44.7959	44.3199	40.9246	7.05678e-68	1.30624	hypothetical protein
TGME49_240880	12.263	12.7609	12.961	42.2014	41.4657	41.8045	1.38138e-167	1.3039	hypothetical protein
TGME49_271120	10.7307	11.0564	10.087	35.717	33.9445	35.492	2.15717e-99	1.30106	endonuclease/exonuclease/phosphatase family protein
TGME49_305260	5.88606	6.22154	5.40293	18.7824	19.5445	19.5048	5.10242e-57	1.30082	hypothetical protein
TGME49_297647	14.3609	13.66	14.0987	44.4286	45.7034	48.4509	3.20376e-85	1.29561	hypothetical protein
TGME49_240390	1.09806	1.44729	1.12429	4.06166	4.09926	3.93835	6.64828e-26	1.29465	calcium-dependent protein kinase
TGME49_310920	1.37536	1.80342	1.21076	4.7688	5.32318	5.12507	1.4649e-05	1.29273	hypothetical protein
TGME49_217961	2.81769	2.20833	2.01301	8.33936	7.34743	7.70152	5.06684e-17	1.29027	hypothetical protein
TGME49_297495	1.89897	1.26191	1.53269	4.82278	5.5308	5.39766	1.99563e-10	1.28949	hypothetical protein
TGME49_292110	8.25256	7.83652	7.90509	27.4286	24.896	26.3247	1.76211e-63	1.28915	formate/nitrite transporter protein
TGME49_220540	4.88673	4.95415	4.91242	15.1917	16.6932	16.473	1.18735e-33	1.28565	hypothetical protein
TGME49_273990	7.06625	7.16729	7.96167	23.0877	24.5593	24.9373	6.17352e-42	1.28347	CobW/P47K family protein
TGME49_232475	0.205044	0.105191	0.157181	0.910758	0.490711	0.396733	0.00551329	1.28327	hypothetical protein
TGME49_288520	1.67351	1.63901	1.64005	4.53736	5.58934	6.30678	2.77156e-11	1.28159	ATPase, AAA family protein
TGME49_235515	3.47616	3.228	3.22558	11.3991	10.7047	10.3521	3.01892e-34	1.27973	MORN repeat-containing protein
TGME49_213840	0.182238	0.349378	0.156906	0.860619	0.990611	0.837717	0.00904015	1.27879	hypothetical protein
TGME49_320090	4.27175	4.41805	4.16619	13.9005	13.6825	14.0162	1.58776e-106	1.2737	hypothetical protein
TGME49_215895	11.4072	12.0655	11.2361	37.2321	38.2916	36.5271	2.55835e-164	1.27152	AP2 domain-containing protein
TGME49_312830	7.61005	7.16755	8.20636	25.7135	24.9131	23.8292	1.71359e-60	1.27123	hypothetical protein
TGME49_212180	0.790566	0.608907	0.344731	2.17653	1.81728	2.05909	0.000284709	1.26211	hypothetical protein
TGME49_260460	0.494909	0.718173	0.224201	1.61665	1.54318	2.08368	0.00309059	1.2604	oxidoreductase, putative
TGME49_214575	16.3033	12.3519	15.7556	45.6996	49.2696	48.3073	6.83718e-33	1.25902	hypothetical protein
TGME49_217940	0.639796	0.939853	1.20062	3.22446	3.46485	2.47133	7.61966e-08	1.25799	hypothetical protein
TGME49_305140	14.0421	16.7202	14.5075	49.4629	47.8781	47.1963	1.80056e-116	1.2566	phospholipase, patatin family protein
TGME49_272300	2.49684	2.8267	1.96219	7.67739	8.20223	8.0686	1.09278e-08	1.2563	hypothetical protein
TGME49_207875	1.64053	1.49108	0.910035	4.62894	4.33145	4.16655	1.74063e-11	1.25278	GCC2 and GCC3 domain-containing protein
TGME49_210330	0.668112	0.766064	0.577314	1.80492	2.13461	2.88293	0.000167753	1.25166	SAG-related sequence SRS37B
TGME49_262600	5.67532	5.98787	5.61882	17.4278	18.7589	18.9413	9.0879e-61	1.25125	hypothetical protein
TGME49_283882	1.461	1.13129	0.485907	3.52442	3.24642	3.87683	0.000735175	1.24883	hypothetical protein
TGME49_223430	2.44003	2.01068	2.04714	6.83356	6.99579	7.02013	2.3793e-22	1.24789	hypothetical protein
TGME49_219738	8.31312	8.21917	7.89972	25.3676	26.3156	25.9258	1.0127e-123	1.24711	hypothetical protein
TGME49_310802	9.20849	9.72554	9.80901	27.6551	31.5373	32.2052	1.50472e-54	1.24706	CRAL/TRIO domain-containing protein
TGME49_306070	1.48783	1.80893	1.38833	4.99525	3.99134	6.28405	2.26834e-08	1.24664	hypothetical protein
TGME49_243190	4.92564	4.20522	4.93992	16.2093	15.4363	13.4827	1.02637e-21	1.24615	Toxoplasma gondii family A protein
TGME49_301280	5.94902	7.05876	6.30498	19.3472	19.1401	22.9422	7.84542e-30	1.24568	hypothetical protein
TGME49_232360	10.1908	11.1679	9.19843	32.6912	31.9709	32.2419	5.57156e-97	1.24559	exonuclease
TGME49_220080	2.75221	2.70522	2.50004	8.37035	9.07333	8.29326	6.95016e-11	1.24395	Toxoplasma gondii family C protein
TGME49_306920	13.4447	14.7446	13.3031	43.9856	42.3346	44.9791	1.94819e-94	1.24181	hypothetical protein
TGME49_238505	1.03027	1.40218	1.00263	4.57037	3.70637	3.33726	0.000196487	1.2388	hypothetical protein
TGME49_242250	0.533976	0.699098	0.675007	1.82804	2.42291	2.0993	5.61916e-05	1.23405	rhoptry kinase family protein ROP19B
TGME49_254850	1.00748	0.863188	1.17091	3.60121	3.03672	3.25635	2.09437e-07	1.23398	myosin heavy chain, putative
TGME49_316650	4.19795	4.45021	4.35837	13.5244	13.7497	13.6693	6.6377e-87	1.23314	hypothetical protein
TGME49_203050	8.20919	9.06607	7.66559	26.8005	25.3472	26.01	1.49207e-109	1.22896	AP2 domain transcription factor AP2VIIa-6
TGME49_268880	19.433	20.2274	20.9795	69.7189	61.3452	59.2839	3.50261e-57	1.22755	hypothetical protein
TGME49_200410	7.99226	9.42413	8.86279	28.5403	25.9467	27.5512	3.5697e-54	1.22091	hypothetical protein
TGME49_218740	29.9826	25.179	27.5824	84.7763	87.7423	86.4658	7.68101e-46	1.22003	membrane protein, putative
TGME49_254590	2.73116	2.14424	2.81677	6.56037	9.48141	9.01256	7.09405e-06	1.2181	hypothetical protein
TGME49_217920	0.418535	0.45945	0.039749	1.29616	0.848803	1.33281	0.0173918	1.21671	hypothetical protein
TGME49_309250	7.07063	8.16931	6.92598	22.2586	23.2942	23.2829	1.90014e-107	1.2166	hypothetical protein
TGME49_234430	3.07986	3.57113	3.07084	9.83368	9.96557	10.3682	4.96483e-71	1.21406	hypothetical protein
TGME49_288510	6.87781	8.20613	8.08091	24.5117	23.3932	23.8361	4.06845e-72	1.21072	ubiquitin carboxyl-terminal hydrolase
TGME49_320470	7.40432	6.87002	7.42331	22.2797	22.0521	23.005	4.85881e-51	1.20977	hypothetical protein
TGME49_246190	1.71144	2.2882	1.74232	6.07375	5.85849	5.83624	5.54773e-41	1.20956	hypothetical protein
TGME49_224890	9.74663	10.6188	8.87742	30.5726	29.3233	30.2322	4.36693e-90	1.20445	hypothetical protein
TGME49_237450	2.29944	2.43952	2.93664	7.48036	8.43582	7.89319	1.06563e-23	1.20385	hypothetical protein
TGME49_297400	67.3568	67.9482	71.6217	212.279	211.527	213.766	3.33879e-137	1.20329	hypothetical protein
TGME49_330000	4.62478	3.48576	3.13258	11.8781	11.855	11.6266	1.36111e-11	1.20318	cytochrome b
TGME49_258225	1.268	1.18452	1.47509	5.08818	4.45381	3.49731	0.000389598	1.20257	hypothetical protein
TGME49_243970	2.19494	2.29188	2.71818	6.76547	7.97521	7.54429	5.99708e-30	1.20237	hypothetical protein
TGME49_215680	12.9458	11.5125	11.8942	37.2188	37.2806	37.5687	1.3403e-53	1.19972	SAG-related sequence SRS18
TGME49_226700	5.29103	5.36006	5.33132	16.4747	17.0777	15.565	2.04148e-46	1.19614	nuclease, putative
TGME49_238040	11.8452	12.7473	12.1892	37.8654	37.32	37.5188	1.20308e-112	1.19588	protein disulfide-isomerase domain-containing protein
TGME49_253680	20.9912	19.7213	25.8249	63.3713	72.4844	69.5952	1.76012e-21	1.19496	hypothetical protein
TGME49_289110	7.33699	7.37679	7.4875	21.7701	23.4094	22.8683	6.40114e-72	1.19471	hypothetical protein
TGME49_226740	34.8651	38.2643	37.0478	112.684	108.683	115.552	8.14482e-151	1.19376	zinc finger, C3HC4 type (RING finger) domain-containing protein
TGME49_226010	9.19636	8.35642	9.57901	28.9867	26.5266	28.0312	4.88721e-26	1.19355	pterin-4-alpha-carbinolamine dehydratase
TGME49_212280	0.911397	0.761467	0.950791	2.77766	2.78109	2.68397	1.02193e-07	1.19292	hypothetical protein
TGME49_218770	4.76546	4.0981	4.69925	14.2519	13.7277	13.8275	2.1808e-25	1.19292	carrier superfamily protein
TGME49_207610	0.194278	0.348166	0.181875	1.16216	0.871448	0.526698	0.00728491	1.19244	rhoptry kinase family protein ROP36 (incomplete catalytic triad)
TGME49_313000	0.351141	0.316513	0.104411	1.17974	0.803404	0.677015	0.00566281	1.18974	Toxoplasma gondii family D protein
TGME49_224845	0.830206	0.904611	1.11147	3.64084	2.86442	2.39319	1.2561e-07	1.18719	hypothetical protein
TGME49_267760	5.92037	6.31895	6.17743	17.9705	18.9023	19.1894	7.67536e-80	1.18627	hypothetical protein
TGME49_271375	3.09833	2.52788	2.7981	8.79806	8.75942	8.73519	6.44068e-09	1.18576	hypothetical protein
TGME49_255730	0.343674	0.489591	0.28543	1.14955	1.0613	1.49713	0.00110292	1.18525	hypothetical protein
TGME49_202255	0.876614	0.803883	0.933235	2.47696	2.67991	2.94933	1.29064e-09	1.18495	hypothetical protein
TGME49_212090	9.16783	10.9739	9.4489	29.751	31.7856	28.4084	1.95795e-62	1.18421	hypothetical protein
TGME49_293720	51.7634	53.6243	55.0147	166.35	162.153	158.204	6.33044e-126	1.18136	hypothetical protein
TGME49_249150	1.86812	2.59614	1.83964	6.49167	5.87296	6.80294	7.16638e-23	1.18076	PAN domain-containing protein
TGME49_216030	4.10501	3.77775	4.13224	12.8993	12.1096	11.5277	3.09703e-49	1.17976	hypothetical protein
TGME49_246010	6.38439	6.97872	6.41521	20.3755	19.1713	20.3485	1.34573e-94	1.17884	hypothetical protein
TGME49_229710	16.6652	20.7345	19.1182	58.1182	55.6837	56.4639	3.12827e-72	1.17207	OTU family cysteine protease
TGME49_229720	6.69493	7.14558	6.25948	19.7017	19.6684	21.1999	5.3891e-82	1.17165	hypothetical protein
TGME49_211430	0.448156	0.29958	0.22225	1.10393	1.09469	1.03274	0.00168676	1.17153	leucine rich repeat-containing protein
TGME49_276830	1.44679	1.78627	1.98549	4.86402	5.62449	5.72706	2.44096e-06	1.17082	hypothetical protein
TGME49_257780	4.36257	5.05464	4.17568	13.8967	13.6438	13.3818	1.84132e-50	1.169	hypothetical protein
TGME49_258670	4.41447	5.30722	3.89102	14.002	12.7942	14.1926	3.55725e-34	1.1683	hypothetical protein
TGME49_277050	3.02394	2.9148	3.11727	9.32696	8.65652	9.31449	2.15281e-42	1.16696	hypothetical protein
TGME49_272240	0.555328	0.554685	0.673109	1.57584	1.90825	2.06237	4.84618e-06	1.16542	Toxoplasma gondii family D protein
TGME49_315330	3.4271	5.37457	3.39881	11.6678	12.7242	13.2572	5.26349e-06	1.16517	SAG-related sequence SRS52D
TGME49_292320	33.3268	36.2116	34.4567	103.448	103.839	104.108	1.97083e-142	1.16352	hypothetical protein
TGME49_222390	17.637	19.996	18.3164	56.3499	52.5532	58.6858	6.49739e-74	1.16307	hypothetical protein
TGME49_200350	3.96688	3.90666	4.0824	12.3482	11.5114	12.0686	7.51989e-31	1.16201	subtilisin SUB3
TGME49_288945	1.96293	1.79342	1.85004	6.46838	5.13514	5.27085	1.86662e-22	1.15792	hypothetical protein
TGME49_224710	1.53482	0.885107	1.51622	4.05684	3.87972	4.08721	1.27856e-08	1.15694	hypothetical protein
TGME49_226990	15.0042	12.5772	14.998	39.9999	43.0485	44.0339	1.0631e-37	1.1512	hypothetical protein
TGME49_215300	14.5289	16.9608	16.2894	46.1321	47.07	48.6991	9.18475e-68	1.15081	hypothetical protein
TGME49_242790	7.59153	8.71524	7.56883	26.0209	22.7807	22.0969	7.19227e-56	1.14995	trichohyalin, putative
TGME49_225680	6.29743	6.74944	6.49257	20.3672	19.2753	18.6966	1.68198e-23	1.14896	hypothetical protein
TGME49_271935	66.3639	59.4776	61.4888	179.735	189.458	187.317	2.90388e-69	1.14808	hypothetical protein
TGME49_244490	2.79605	2.68848	2.3839	8.34448	7.11874	8.04692	6.77713e-16	1.14542	insulysin, putative
TGME49_232180	15.511	17.6455	15.7345	48.5594	49.2179	46.6012	2.17276e-103	1.14364	UBA/TS-N domain-containing protein
TGME49_315190	7.3779	8.08118	7.50162	22.7774	22.6301	22.3745	2.67805e-134	1.14307	CAM kinase, SNF1 family
TGME49_260310	7.42015	8.64304	7.51475	23.5795	22.7169	23.3328	1.35041e-60	1.14254	ATP-binding cassette transporter ABC.B1
TGME49_286928	3.85072	3.92021	4.18501	12.2403	11.1919	11.9638	1.01888e-31	1.1414	hypothetical protein
TGME49_312560	5.76809	7.09028	6.26141	19.346	18.4575	18.5048	4.27672e-70	1.13968	hypothetical protein
TGME49_319520	0.616492	1.00151	0.487299	2.31813	2.00427	1.97469	1.61727e-08	1.13966	hypothetical protein
TGME49_282130	2.34897	2.4023	2.29082	6.65151	7.02415	7.11306	5.93626e-47	1.13922	hypothetical protein
TGME49_277230	32.9181	34.2872	17.9871	69.977	117.689	77.2775	0.000801534	1.139	hypothetical protein
TGME49_215343	0.562395	0.723305	0.466476	1.53085	2.05001	1.73151	7.368e-06	1.13823	hypothetical protein
TGME49_286680	19.4039	21.3086	19.5658	61.7984	59.0502	55.9976	8.33625e-84	1.13302	hypothetical protein
TGME49_248810	72.1212	80.0026	73.987	220.321	223.419	218.814	7.13228e-139	1.13261	nuclear factor NF7
TGME49_279310	11.3667	7.87206	8.40339	27.4948	28.3424	26.5938	2.02025e-11	1.1321	hypothetical protein
TGME49_257640	5.10477	5.95608	4.60616	16.3905	14.9007	14.7543	6.55425e-26	1.12969	hypothetical protein
TGME49_310798	9.05744	10.6878	7.14993	25.2162	27.6036	26.3452	2.86893e-17	1.12859	hypothetical protein
TGME49_223020	22.1164	24.6471	23.9814	71.0495	67.5888	68.1047	1.02839e-84	1.12778	coproporphyrinogen III oxidase
TGME49_293210	6.44297	8.19751	6.53713	20.6455	20.6627	21.0983	1.50117e-14	1.1268	hypothetical protein
TGME49_233760	6.38313	6.34481	7.90382	19.7107	19.7403	20.961	5.76755e-23	1.1223	hypothetical protein
TGME49_223610	17.0199	18.8958	17.5673	49.8838	52.6108	53.1066	3.28614e-104	1.1221	hypothetical protein
TGME49_244412	12.0913	13.1797	11.2503	36.1427	33.7835	36.3787	4.83825e-67	1.12164	hypothetical protein
TGME49_275870	3.63963	3.55705	3.8015	10.6109	10.4732	11.0622	1.89561e-30	1.1216	tubulin/FtsZ family, GTPase domain-containing protein
TGME49_212200	5.00941	5.89596	5.0785	15.1265	15.7921	15.614	6.90847e-45	1.12147	hypothetical protein
TGME49_297492	8.29374	8.91827	7.70048	24.1455	24.5093	24.229	1.1401e-19	1.12046	hypothetical protein
TGME49_216140	14.0003	15.3445	13.993	41.4097	41.6799	42.9242	4.18795e-73	1.12017	tetratricopeptide repeat-containing protein
TGME49_243240	7.24903	8.68696	7.05543	22.6004	20.8425	23.4579	1.97667e-33	1.11988	WD domain, G-beta repeat-containing protein
TGME49_299010	5.66038	5.52063	7.27547	22.0826	18.5542	14.1181	1.08323e-08	1.1186	hypothetical protein
TGME49_267370	8.97065	10.317	8.17882	25.8928	26.1695	27.6557	1.0462e-61	1.11844	kinesin motor domain-containing protein
TGME49_240240	0.966625	0.713878	1.10461	2.91844	2.54721	2.81803	1.70924e-07	1.11827	subtilisin SUB5
TGME49_305130	10.4025	13.2639	11.8317	35.9203	33.1615	34.5297	8.57384e-20	1.11803	hypothetical protein
TGME49_244335	6.2058	6.06112	6.25302	17.6818	17.311	19.0094	2.81879e-25	1.11723	hypothetical protein
TGME49_292935	0.17336	0.168235	0.108492	0.464589	0.454124	0.530851	0.0131366	1.11703	hypothetical protein
TGME49_295468	3.23475	4.58192	3.84289	11.9768	11.439	10.4537	1.64361e-23	1.11564	C2 domain-containing protein
TGME49_217340	8.32463	8.8066	8.6963	23.8239	24.8195	26.2345	3.38651e-58	1.11509	hypothetical protein
TGME49_237290	9.63191	11.0989	9.50355	28.1302	29.3981	29.8353	3.24371e-96	1.11274	hypothetical protein
TGME49_262990	4.23364	5.7914	4.75311	14.6428	14.2291	13.8802	1.18739e-32	1.11228	hypothetical protein
TGME49_310910	4.5217	5.37333	4.49671	14.2369	13.9095	13.3846	3.8593e-59	1.10983	WD domain, G-beta repeat-containing protein
TGME49_217915	1.91083	2.17047	1.97787	7.34067	5.38799	5.09909	3.72703e-09	1.10956	hypothetical protein
TGME49_289745	0.200405	0.37291	0.625946	1.03732	1.15192	1.54995	0.00735753	1.10824	hypothetical protein
TGME49_258020	1.82976	1.64822	1.51854	4.80682	5.14926	4.69012	8.79817e-10	1.10799	hypothetical protein
TGME49_260640	9.07016	9.87391	8.24863	26.8981	26.0584	25.4041	4.50869e-65	1.10693	autophagy protein apg9 protein
TGME49_211650	8.30439	9.40212	8.95371	25.276	25.5433	25.9209	1.63837e-63	1.10549	hypothetical protein
TGME49_243700	3.53667	2.13306	3.18395	7.32435	10.9787	8.07301	1.13426e-05	1.1054	hypothetical protein
TGME49_242640	7.09373	7.83065	6.65334	20.2275	20.4764	21.3381	1.51743e-85	1.10487	hypothetical protein
TGME49_268220	0.434291	0.60653	0.510635	1.48315	1.4457	1.60117	2.08157e-08	1.10356	hypothetical protein
TGME49_319300	7.24519	9.45251	7.98804	24.157	23.5929	23.1462	3.48688e-47	1.10297	hypothetical protein
TGME49_227370	0.678868	0.422897	0.61127	1.65003	1.30215	2.11661	1.18196e-05	1.09887	hydrolase CocE/NonD family protein
TGME49_261300	14.2845	18.3626	13.7627	49.8778	40.9318	42.8537	1.36776e-16	1.09822	hypothetical protein
TGME49_253560	6.9407	8.55927	7.2186	20.4935	21.7777	22.7117	7.43401e-59	1.09784	hypothetical protein
TGME49_277880	3.94912	3.52622	3.58804	10.5238	11.4731	9.90836	2.09672e-19	1.09771	hypothetical protein
TGME49_251430	0.330624	0.566065	0.463156	1.36649	0.740677	2.14883	0.00560548	1.09751	hypothetical protein
TGME49_277790	8.24957	8.66344	7.50737	22.8835	23.2693	23.4715	1.10131e-76	1.09188	hypothetical protein
TGME49_230705	24.1809	22.9701	25.6325	69.5495	73.7939	64.379	3.60316e-39	1.0887	hypothetical protein
TGME49_268650	9.81367	10.6076	9.57884	31.308	26.7233	27.4043	1.47229e-42	1.08782	chaperone clpB protein, putative
TGME49_309930	5.64538	6.45224	5.69586	16.87	17.1076	16.4848	5.13291e-61	1.0844	melibiase subfamily protein
TGME49_223150	9.02969	10.1383	10.1403	26.001	27.3421	29.9045	6.22918e-28	1.08339	START domain-containing protein
TGME49_225850	12.7686	14.1244	12.1775	36.7283	36.55	37.2274	1.32602e-86	1.08133	peptidase, M28 family protein
TGME49_232310	14.3083	15.7211	13.4434	42.6575	39.93	40.4615	3.85681e-60	1.08107	endonuclease/exonuclease/phosphatase family protein
TGME49_293510	37.0221	35.1395	36.6812	103.584	105.553	99.148	7.60341e-83	1.08066	poly(ADP-ribose) polymerase and DNA-Ligase Zn-finger region domain-containing protein
TGME49_201160	17.0263	22.1836	16.3928	54.5548	52.4542	50.5375	4.06132e-26	1.08066	hypothetical protein
TGME49_229440	11.7598	12.4186	10.8415	33.6674	32.9578	32.3881	1.15149e-66	1.07922	zinc finger, C3HC4 type (RING finger) domain-containing protein
TGME49_318610	8.62049	9.45048	8.68638	25.4764	25.3695	24.7093	4.46553e-94	1.07862	AP2 domain transcription factor AP2IV-3
TGME49_297395	14.1796	17.9525	12.8622	45.2012	45.4517	37.6093	6.20965e-11	1.07625	hypothetical protein
TGME49_256880	7.32385	8.3328	7.8164	22.3166	21.1888	22.6451	1.39195e-66	1.07524	protein kinase domain-containing protein
TGME49_251790	25.4502	26.0879	26.6259	72.9778	74.0157	73.3442	1.76629e-97	1.0751	hypothetical protein
TGME49_222970	15.6767	14.0801	15.7871	44.5884	43.9073	40.1779	6.67868e-39	1.07358	inositol(myo)-1(or 4)-monophosphatase 2, putative
TGME49_241610	17.04	21.8508	17.2395	56.2479	51.3888	50.2196	5.26433e-40	1.07294	hypothetical protein
TGME49_223700	0.112468	0.09751	0.108847	0.314427	0.271588	0.380827	0.00663533	1.07024	F5/8 type C domain-containing protein
TGME49_314350	3.37012	3.1494	1.73315	7.1591	8.12683	8.3566	6.31314e-07	1.06792	hypothetical protein
TGME49_235460	5.80844	8.08962	5.00966	18.5617	18.3501	16.3074	2.08774e-14	1.06609	hypothetical protein
TGME49_203520	3.95798	4.51668	4.03589	11.2452	11.7	12.0991	2.47858e-50	1.06586	hypothetical protein
TGME49_265510	31.8891	33.7032	35.6891	93.2135	95.5082	94.9331	4.40127e-83	1.06565	hypothetical protein
TGME49_204080	23.8694	27.943	24.9011	69.7279	72.2858	72.2381	4.05895e-98	1.06405	histidine acid phosphatase superfamily protein
TGME49_315170	9.01185	8.44602	11.519	26.0126	27.4824	28.0447	2.96893e-20	1.06357	O-phosphoseryl-tRNA(Sec) selenium transferase
TGME49_223480	1.02049	1.03951	1.10846	3.13044	2.67853	3.07691	2.95536e-26	1.06239	sushi domain (scr repeat) domain-containing protein
TGME49_270060	28.76	29.838	31.0235	79.8669	84.1327	86.3866	3.35803e-75	1.0622	hypothetical protein
TGME49_214960	5.88197	6.72083	5.49575	16.9378	16.7358	16.7485	1.61002e-69	1.05982	AP2 domain transcription factor AP2X-8
TGME49_224620	9.36755	9.76842	9.6987	25.9432	27.5089	26.9551	3.96739e-70	1.05967	hypothetical protein
TGME49_243930	78.3224	86.6248	83.0237	231.189	230.979	227.607	8.69752e-158	1.05786	hypothetical protein
TGME49_257420	1.38968	1.92175	2.35827	5.43772	5.11932	5.47428	1.67597e-07	1.05451	hypothetical protein
TGME49_205625	4.87679	4.59079	5.25697	13.1806	12.9638	14.8968	2.00957e-29	1.05386	hypothetical protein
TGME49_309890	6.04352	6.50054	5.50715	16.6365	17.2049	16.2263	2.49046e-67	1.05258	hypothetical protein
TGME49_226705	19.5537	21.6545	21.0645	57.0925	59.4631	56.289	1.06156e-55	1.05216	hypothetical protein
TGME49_213710	15.67	17.0547	18.6235	50.1656	49.6956	42.6541	8.53709e-43	1.05101	WD domain, G-beta repeat-containing protein
TGME49_255160	2.72316	2.89554	2.47351	8.09751	8.11407	6.34526	1.57755e-15	1.04979	hypothetical protein
TGME49_273310	20.184	19.439	20.2412	56.5585	54.5452	54.7542	1.34332e-68	1.04871	hypothetical protein
TGME49_233300	7.70791	8.42474	7.35424	21.31	22.437	21.3627	4.90844e-29	1.04839	RhoGAP domain-containing protein
TGME49_217720	9.72001	11.1263	9.4586	29.304	27.4209	27.1803	1.41668e-39	1.04805	hypothetical protein
TGME49_276230	32.7758	27.6537	24.5304	81.2436	79.9387	75.0369	4.00158e-22	1.04728	Toxoplasma gondii family B protein
TGME49_239080	7.64536	8.00635	7.74061	21.5776	21.8357	21.381	3.00224e-40	1.04723	carrier superfamily protein
TGME49_313330	8.66632	10.0283	8.83326	26.369	23.5738	26.0951	1.5851e-55	1.04649	rhoptry kinase family protein ROP27
TGME49_250000	1.36731	1.29702	2.0086	4.3526	3.77018	5.16858	3.83028e-05	1.04576	hypothetical protein
TGME49_213720	0.429187	0.428299	0.438758	1.21799	1.64086	0.915752	0.00143243	1.04284	hypothetical protein
TGME49_211350	7.92896	8.70059	7.60487	22.1297	22.0159	22.5422	2.90241e-84	1.04185	CBS domain-containing protein
TGME49_289610	10.9385	11.2087	11.448	31.693	29.0214	31.8975	7.73231e-47	1.04147	hypothetical protein
TGME49_260340	9.84397	9.99297	9.50355	27.0161	27.2215	27.0956	3.39755e-18	1.04129	DNL zinc finger protein
TGME49_314550	9.26511	9.88995	10.0623	24.6091	27.5854	28.3641	3.63857e-28	1.04069	hypothetical protein
TGME49_219300	18.6796	18.021	17.4196	48.4845	50.407	50.1338	1.77809e-61	1.04024	ran binding protein
TGME49_260830	13.799	14.9475	13.8978	40.5839	37.5274	39.0651	6.3119e-71	1.03872	hypothetical protein
TGME49_225820	10.7655	10.69	11.0473	30.9923	28.9696	29.4576	2.81034e-57	1.03839	hypothetical protein
TGME49_217160	30.8314	34.9516	29.9969	86.296	85.4723	91.4548	1.03252e-35	1.03771	Der1 family protein
TGME49_244350	5.83631	6.08693	5.88631	16.1891	17.8024	15.0304	5.67694e-31	1.03724	DnaJ domain-containing protein
TGME49_213900	34.8649	37.985	34.7224	98.7699	97.181	98.9226	8.8163e-149	1.03666	regulator of chromosome condensation RCC1
TGME49_306320	8.56218	8.98482	8.2008	23.5714	22.8949	24.0628	6.05972e-76	1.03436	Myb family DNA-binding domain-containing protein
TGME49_269060	6.38318	7.25303	6.67713	19.5171	18.1552	17.9654	1.63104e-57	1.03399	hypothetical protein
TGME49_261370	26.9792	31.0438	25.424	74.8653	76.3196	77.0247	2.34422e-75	1.03364	hypothetical protein
TGME49_295472	7.23593	8.0331	7.12082	21.5922	20.0669	19.5725	1.62414e-49	1.03087	C2 domain-containing protein
TGME49_244480	2.0795	2.39642	1.7104	6.32915	5.43404	5.53651	4.59548e-06	1.03056	peptidase M16 inactive domain-containing protein
TGME49_246490	16.8023	16.4696	16.7498	42.2217	46.3583	48.0313	1.31486e-55	1.02853	hypothetical protein
TGME49_294040	11.1326	10.9038	10.7147	29.7376	30.7601	28.907	2.17978e-60	1.02758	KDEL endoplasmic reticulum proteinretention receptor 2 (KDELR2), putative
TGME49_267150	4.64649	4.19893	4.5421	12.2303	11.8348	12.5916	1.34533e-19	1.02645	SAG-related sequence SRS38C
TGME49_271037	8.0547	14.2021	11.8147	29.2172	34.2491	30.2322	7.59684e-08	1.02553	hypothetical protein
TGME49_310530	4.14019	4.92836	3.91774	12.3274	11.4754	11.5318	8.38748e-46	1.0251	SNF2 family N-terminal domain-containing protein
TGME49_205540	28.2644	31.0098	27.7947	78.6998	79.8828	77.7928	3.63342e-103	1.02246	DEAD/DEAH box helicase domain-containing protein
TGME49_250090	18.5174	18.3483	19.8032	50.8574	50.9622	52.0809	3.86004e-70	1.02059	hypothetical protein
TGME49_293330	5.98108	6.52479	5.92047	15.8387	16.6513	17.456	9.79361e-58	1.01923	hypothetical protein
TGME49_261240	1.36074	3.5918	2.49474	7.58493	5.82195	7.67506	0.00177909	1.01651	histone H3
TGME49_249450	4.21626	4.48677	3.97004	10.8011	11.5239	11.9962	5.07467e-30	1.01617	hypothetical protein
TGME49_240200	2.09704	1.37032	0.831743	3.37493	5.04436	3.61897	0.000120836	1.01465	hypothetical protein
TGME49_281610	7.23677	5.25587	6.74579	18.4846	16.5324	17.6232	6.06947e-11	1.01352	hypothetical protein
TGME49_235670	3.50971	4.05386	3.80295	9.59795	11.1642	9.98025	2.65827e-27	1.01312	hypothetical protein
TGME49_301310	7.26467	8.28692	6.14743	18.9123	18.0249	21.6949	2.42012e-23	1.01268	hypothetical protein
TGME49_232955	2.15528	3.13627	2.53782	7.92253	8.71022	5.30537	0.000383755	1.01241	hypothetical protein
TGME49_240300	5.91077	6.49635	6.1573	17.3825	15.883	16.8349	1.6699e-49	1.01187	zinc finger domain, LSD1 subclass domain-containing protein
TGME49_226470	18.422	22.154	19.3665	54.2579	55.0621	51.9698	1.50582e-77	1.01051	hypothetical protein
TGME49_305940	12.3266	13.2259	12.5552	33.9881	33.9397	34.6793	1.23935e-69	1.00985	peptidyl-prolyl cis-trans isomerase, cyclophilin-type domain-containing protein
TGME49_226320	12.1118	12.6696	11.2622	29.6044	32.8314	34.5504	1.01128e-47	1.00801	hypothetical protein
TGME49_287490	1.49444	1.25334	1.72554	3.18915	5.12802	4.0875	0.00017336	1.00792	hypothetical protein
TGME49_208370	36.8566	37.1259	35.7046	104.696	96.1796	93.9721	1.88333e-88	1.00694	myosin heavy chain, putative
TGME49_202030	5.21363	4.5667	5.29723	13.5319	12.8786	14.2428	1.32582e-32	1.0066	hypothetical protein
TGME49_300980	3.0016	3.66775	2.75478	7.58791	8.98765	8.81626	1.28616e-17	1.00658	hypothetical protein
TGME49_310620	8.14585	7.75142	7.47093	21.6283	21.0333	20.1735	9.29036e-58	1.0058	starch binding domain-containing protein
TGME49_319620	10.8477	11.4126	10.4512	30.195	28.6161	29.0053	8.96214e-76	1.00502	hypothetical protein
TGME49_213748	4.01161	4.49618	3.87632	10.8959	10.8839	11.5921	2.14943e-17	1.00439	hypothetical protein
TGME49_224840	6.93668	7.73771	6.82217	19.8418	18.3393	19.474	1.44375e-66	1.00433	3'5'-cyclic nucleotide phosphodiesterase domain-containing protein
TGME49_228720	13.0751	13.9306	13.3978	32.9874	38.9146	36.6392	2.21249e-28	1.00328	hypothetical protein
TGME49_254800	15.036	14.3631	14.2761	38.0051	40.5361	38.7978	1.08998e-38	1.00322	hypothetical protein
TGME49_215210	8.89376	10.1118	9.85345	26.3755	25.249	25.6234	6.56521e-68	1.00157	hypothetical protein
TGME49_215930	3.67821	2.64335	5.01855	10.3838	10.4492	10.2764	4.33731e-06	1.00138	mediator complex subunit MED21
TGME49_262050	107.23	110.318	113.856	70.15	77.2301	73.4316	5.40498e-81	-1.00224	rhoptry kinase family protein ROP39
TGME49_312110	53.9469	57.7077	55.8891	36.437	36.6697	38.3565	4.93044e-94	-1.00348	apicoplast-associated thioredoxin family protein Atrx1
TGME49_308580	15.6648	17.3023	15.2881	10.0889	11.6799	10.2745	7.16666e-45	-1.0045	Lon protease family protein
TGME49_218820	342.715	322.489	345.126	218.758	225.329	228.182	1.2598e-82	-1.00536	alba 2
TGME49_254520	55.4164	52.6261	56.2956	34.2388	37.0284	37.8206	2.03577e-50	-1.00666	mediator complex subunit MED11
TGME49_261700	2.71245	1.83256	2.74421	1.84153	1.50157	1.26621	0.00212379	-1.00684	hypothetical protein
TGME49_262910	18.1972	17.5293	18.7939	11.9843	12.4884	11.6602	3.74067e-26	-1.00707	NADH-cytochrome b5 reductase 1, putative
TGME49_224130	519.768	455.004	499.286	323.856	328.581	327.043	1.17433e-62	-1.00782	hypothetical protein
TGME49_263300	203.578	195.461	208.552	130.714	138.434	133.753	1.66001e-87	-1.01021	eukaryotic porin protein
TGME49_258480	9.75446	10.5985	9.49972	7.77351	6.37047	5.56008	5.69415e-22	-1.01141	hypothetical protein
TGME49_211040	463.311	413.005	450.134	284.539	310.967	283.102	5.03892e-55	-1.01176	Sec61beta family protein
TGME49_228230	129.538	142.774	125.944	86.9165	87.3509	89.0337	1.05048e-134	-1.0126	hypothetical protein
TGME49_310780	1163.91	1116.94	1170.41	745.607	779.706	759.653	8.25083e-108	-1.01275	dense granule protein GRA4
TGME49_223125	54.8966	51.0847	54.5307	36.3512	31.6118	38.0787	5.81049e-41	-1.01382	ubiquitin family protein
TGME49_227620	3134.39	2870.47	3133.31	2050.44	1993.72	2001.27	2.01628e-83	-1.01421	dense granule protein GRA2
TGME49_268765	8.37821	8.96254	7.87605	4.56626	4.3426	6.8948	0.000760886	-1.01531	hypothetical protein
TGME49_280400	7.51617	9.92862	8.58623	5.47257	5.80699	5.79906	1.32517e-25	-1.01641	hypothetical protein
TGME49_258826	11.1107	11.3577	11.9262	6.78427	7.35692	8.45412	6.45339e-26	-1.01649	hypothetical protein
TGME49_254365	92.8293	89.8668	93.7717	63.2877	58.0679	60.9613	1.13992e-67	-1.01737	phosphatidate cytidylyltransferase
TGME49_233340	27.478	26.8921	29.2487	19.2097	18.1045	17.7761	1.41882e-43	-1.01795	hypothetical protein
TGME49_209160	21.3407	23.0969	24.1145	14.1299	14.8587	16.0767	1.92096e-43	-1.01846	myristoyl CoA:protein N-myristoyltransferase
TGME49_316255	372.921	327.974	350.527	229.593	233.291	229.833	3.70405e-43	-1.01891	hypothetical protein
TGME49_288900	8.84886	9.45223	7.81022	5.03624	5.64059	6.26531	2.74439e-11	-1.01993	Yos1 family protein
TGME49_315470	29.7897	31.9107	18.5533	14.5566	15.3086	21.2357	0.000161968	-1.02067	hypothetical protein
TGME49_214830	6.213	7.81414	6.96662	5.0621	4.65318	4.02818	9.40791e-25	-1.02223	hypothetical protein
TGME49_273800	4.21745	5.22908	4.30926	3.11095	2.93001	2.95718	3.57116e-32	-1.02286	WD domain, G-beta repeat-containing protein
TGME49_264950	12.1189	11.1907	12.1844	7.29085	7.9033	7.84156	3.33752e-15	-1.02933	hypothetical protein
TGME49_232350	760.282	724.175	767.177	483.494	482.856	507.396	1.68301e-102	-1.02937	lactate dehydrogenase LDH1
TGME49_278660	45.2944	50.0846	47.6728	29.4589	31.7692	32.2229	7.49794e-97	-1.02947	P-type ATPase4, putative
TGME49_294420	13.2829	12.7171	14.1539	8.76851	8.20377	9.20419	5.54536e-26	-1.02964	programmed cell death protein 2, c-terminal domain-containing protein
TGME49_285260	5.61697	6.04404	5.96864	4.20834	3.22365	3.96313	1.15885e-12	-1.0331	hypothetical protein
TGME49_214490	16.4787	15.8581	16.6675	9.5935	11.2063	11.1046	1.09685e-41	-1.03342	peptidase M16 inactive domain-containing protein
TGME49_253070	14.4222	13.7906	14.3157	9.59538	8.68395	9.36504	1.97117e-25	-1.03383	hydrolase, TatD family protein
TGME49_298070	6.17781	6.09312	5.78217	3.92855	4.00838	3.78911	1.16332e-25	-1.03444	hypothetical protein
TGME49_249240	410.762	368.914	420.906	263.741	261.734	257.292	1.96429e-64	-1.03506	calmodulin, putative
TGME49_227360	994.202	956.702	1028.39	623.764	666.581	651.618	9.3116e-98	-1.03519	ribosomal protein RPL3
TGME49_313380	295.363	273.66	292.76	181.881	189.713	189.109	4.9294e-84	-1.03782	hypothetical protein
TGME49_237890	25.302	25.5566	23.7196	16.2076	16.0201	16.2349	1.62364e-78	-1.03787	calcium-dependent protein kinase CDPK4
TGME49_314422	8.2062	7.4544	7.8947	4.36605	4.82389	5.99847	7.29482e-16	-1.03788	rhodanese family domain-containing protein
TGME49_285860	24.8665	22.2526	22.4858	17.3632	12.7356	14.9908	1.12858e-16	-1.03814	SAG-related sequence SRS20C
TGME49_310060	61.1737	53.8261	55.0526	37.3008	36.1929	36.8797	2.06376e-47	-1.04014	small nuclease
TGME49_234380	293.806	279.801	295.402	195.65	184.836	183.723	8.4721e-93	-1.04079	hypothetical protein
TGME49_202370	91.1444	98.1178	96.6456	61.6287	62.9195	60.7395	3.41883e-116	-1.04211	T-complex protein 1, epsilon subunit (TCP-1-epsilon), putative
TGME49_261530	1.26294	0.990232	1.35707	0.948484	0.58006	0.752914	5.10712e-05	-1.04243	eukaryotic aspartyl protease superfamily protein
TGME49_209720	120.421	108.62	122.371	70.0076	74.008	83.5023	2.62896e-41	-1.04277	hypothetical protein
TGME49_240450	24.0501	24.3542	24.5833	15.3945	17.7858	13.9676	1.25667e-28	-1.04371	Maf family protein
TGME49_268630	20.4242	18.4133	21.0462	14.34	12.6229	11.7192	2.65488e-20	-1.04387	YagE family protein
TGME49_227400	4.0811	3.60373	2.83658	1.92418	2.18974	2.58977	1.00828e-08	-1.04394	hypothetical protein
TGME49_209820	4.7928	4.69355	4.85891	3.18275	2.50683	3.49827	3.08508e-12	-1.04406	syntaxin protein
TGME49_245500	6.99963	7.4808	7.19038	4.92005	4.4206	4.65368	2.93911e-42	-1.04481	dipeptidyl peptidase iv (dpp iv) n-terminal region domain-containing protein
TGME49_214290	111.59	110.014	116.682	76.4979	70.0798	72.1834	3.14492e-71	-1.04574	DJ-1 family protein
TGME49_262560	120.181	125.448	122.326	76.3082	83.0462	78.2757	1.38059e-110	-1.04718	hypothetical protein
TGME49_203665	1.5473	1.68274	1.32354	0.964227	0.991883	0.973853	3.22219e-30	-1.04784	hypothetical protein
TGME49_235970	113.778	121.967	119.631	75.6895	75.1021	78.5457	7.37417e-126	-1.04792	eukaryotic initiation factor-2 gamma, putative
TGME49_224460	250.037	262.599	259.764	163.784	168.357	166.27	1.58143e-172	-1.04897	aminopeptidase n, putative
TGME49_231850	317.864	302.729	309.11	202.196	197.15	200.739	1.89503e-111	-1.04932	serine-threonine phosophatase 2C (PP2C)
TGME49_244250	88.8265	90.91	89.9465	59.1066	56.7344	57.9831	1.15246e-115	-1.05052	hypothetical protein
TGME49_253430	159.854	160.113	159.271	107.295	101.112	100.563	1.03087e-128	-1.05056	asparagine synthetase, putative
TGME49_216240	14.776	16.2402	16.7364	10.3045	9.74978	10.6447	3.33332e-43	-1.05057	hypothetical protein
TGME49_260990	23.0834	26.9996	28.0899	17.2881	16.3396	16.3841	8.83624e-15	-1.05089	hypothetical protein
TGME49_233260	20.3053	18.3856	20.0279	11.9267	11.3617	14.3281	7.6882e-21	-1.05126	GTP-binding protein, putative
TGME49_218240	41.7458	43.3008	42.2742	26.1284	27.4369	28.356	7.04646e-106	-1.05206	hypothetical protein
TGME49_203930	45.7044	48.0806	44.9132	28.8453	29.7427	30.6117	2.82136e-93	-1.05223	hypothetical protein
TGME49_221350	14.5146	16.586	15.3033	9.29965	9.42024	10.9717	2.48464e-30	-1.05284	Ctr copper transporter family protein
TGME49_220350	16.9898	19.8092	17.4142	11.1538	11.4374	12.1704	3.21002e-56	-1.05351	tRNA ligases class II (D, K and N) domain-containing protein
TGME49_301450	8.19095	8.66892	7.84293	5.33358	5.22816	5.29851	3.17212e-55	-1.05357	FG-GAP repeat-containing protein
TGME49_305270	25.4816	25.879	25.8647	16.2687	15.9037	17.4088	1.32056e-64	-1.05403	hypothetical protein
TGME49_260870	32.054	31.0509	35.2813	22.5437	21.9636	18.5169	7.66854e-23	-1.05603	zinc finger cdgsh type protein
TGME49_220900	144.082	142.63	145.868	93.3482	93.5837	90.4892	5.46124e-126	-1.05838	hypothetical protein
TGME49_249270	181.965	177.797	186.257	113.119	118.054	118.892	4.77215e-105	-1.05854	protein disulfide isomerase-related protein (provisional), putative
TGME49_253615	7.53239	8.05652	7.95026	4.83393	4.83449	5.36657	3.63892e-48	-1.05893	hypothetical protein
TGME49_210690	1083.51	1000.53	1083.97	680.504	681.991	667.911	3.62025e-94	-1.05979	ribosomal protein RPS6
TGME49_286600	114.782	109.148	115.41	72.1421	74.356	70.8442	1.02708e-89	-1.06026	hypothetical protein
TGME49_321650	16.5032	17.047	16.7773	11.0543	10.6445	10.4827	1.14375e-78	-1.0614	hypothetical protein
TGME49_310030	448.61	416.616	447.588	275.793	289.663	274.444	2.79445e-74	-1.06169	cyclase-associated protein, putative
TGME49_314830	57.2704	55.6443	57.6579	35.7095	36.8201	36.2606	1.02359e-64	-1.06499	pre-mRNA splicing factor subunit, putative
TGME49_243710	73.3972	73.5759	75.3407	47.865	45.2239	48.7207	1.35101e-98	-1.06534	t-complex protein beta subunit
TGME49_216020	13.4708	13.9135	13.3908	8.49709	8.53431	8.91929	6.40538e-50	-1.0655	peptidase family c78 protein
TGME49_272010	62.578	62.8957	63.8833	39.8744	43.7191	37.0185	4.33791e-45	-1.06588	Gar1 protein RNA binding region protein
TGME49_231840	28.9397	28.0558	28.1484	18.9321	16.7885	18.5244	5.29e-52	-1.06608	hypothetical protein
TGME49_247770	140.44	125.909	141.035	86.6918	85.4707	87.5866	1.18334e-65	-1.06681	hypothetical protein
TGME49_237090	34.8759	41.2424	34.6321	22.899	24.4753	23.0329	7.99647e-74	-1.0669	AP2 domain transcription factor AP2X-5
TGME49_253890	17.6381	19.4972	17.6164	11.1409	11.9266	11.6844	4.4306e-65	-1.06943	peptidase M16 inactive domain-containing protein
TGME49_234930	14.1557	10.5932	13.9195	7.89075	7.38656	9.19737	9.7636e-16	-1.07043	SAG-related sequence SRS43
TGME49_242800	64.8214	65.9035	66.3604	40.2686	43.822	41.1062	1.18899e-90	-1.07102	ribosome biogenesis protein NSA2, putative
TGME49_203450	38.0005	38.2631	36.985	23.9886	24.9219	22.9768	4.4913e-61	-1.07164	DUF3228 domain-containing protein
TGME49_227948	49.2138	54.0934	53.8292	34.2104	31.6463	33.8431	4.19936e-100	-1.07226	peptidase M16 inactive domain-containing protein
TGME49_257960	15.1887	15.747	15.0279	9.29786	9.46138	10.2392	4.4061e-25	-1.07284	GDP-D-mannose pyrophosphorylase
TGME49_243570	1502.61	1376.01	1484.67	901.848	947.391	919.867	9.80566e-91	-1.07392	ribosomal protein RPS26
TGME49_240840	12.267	14.1625	13.0804	8.96928	7.08322	8.88469	1.5576e-28	-1.07427	histone lysine demethylase JmjC NO66
TGME49_203310	853.954	788.876	819.78	508.619	530.185	521.517	2.94968e-106	-1.07623	dense granule protein GRA7
TGME49_311280	5.52747	5.23254	5.16438	3.88682	2.92148	3.20657	1.89728e-15	-1.07739	hypothetical protein
TGME49_300100	83.5069	89.4587	84.0805	55.5493	53.5136	53.379	1.47901e-167	-1.07856	rhoptry neck protein RON2
TGME49_210408	315.711	304.13	307.607	192.534	199.288	194.482	7.4472e-133	-1.07919	HMG (high mobility group) box domain-containing protein
TGME49_254880	42.4389	41.9425	39.067	25.2322	26.5466	26.1479	3.40915e-82	-1.07964	Alpha-galactosidase
TGME49_243980	16.9076	17.2452	18.142	11.4332	11.0529	10.451	2.28796e-34	-1.08157	hypothetical protein
TGME49_202180	11.593	10.8985	10.6639	6.42369	7.38388	7.05157	1.03406e-41	-1.08242	hypothetical protein
TGME49_299110	25.3438	26.1156	27.6439	18.8885	14.5315	16.2117	5.19147e-29	-1.0854	cleft lip and palate transmembrane protein 1 (clptm1) protein
TGME49_318710	33.0618	35.4436	33.424	20.7593	21.6169	21.6754	1.35322e-91	-1.08544	ATP-binding cassette sub-family F member 1
TGME49_247520	530.71	501.807	518.642	317.183	335.509	323.024	1.79165e-111	-1.08642	hypothetical protein
TGME49_254140	34.2019	32.7336	37.2091	14.9964	23.5268	25.4642	2.13405e-07	-1.08656	DNA-directed RNA polymerase II RPABC4
TGME49_234590	2.71627	2.53355	2.33266	1.38054	1.14828	2.0028	0.000239572	-1.08766	hypothetical protein
TGME49_272520	82.9688	88.9463	82.9317	52.5145	52.983	54.3741	3.31237e-116	-1.08842	hypothetical protein
TGME49_218370	17.0672	12.8472	17.2818	10.1886	9.26994	10.0558	3.64314e-16	-1.08871	hypothetical protein
TGME49_201720	9.40137	9.14897	9.7918	6.03843	4.94251	6.69222	6.78222e-19	-1.08889	protein c9orf32, putative
TGME49_277070	4.912	5.31269	5.04621	3.20882	3.21517	3.11797	1.97143e-34	-1.0911	SWI2/SNF2-containing protein
TGME49_248560	1.21926	1.25108	1.06443	1.25624	0.431681	0.372031	0.00336319	-1.09112	hypothetical protein
TGME49_258820	196.987	181.708	186.584	109.373	131.807	112.743	2.13631e-50	-1.09127	hypothetical protein
TGME49_268290	17.5227	17.8347	18.1811	12.0188	9.87697	11.5272	8.39826e-34	-1.09227	DEAD/DEAH box helicase domain-containing protein
TGME49_310250	9.92387	11.1543	10.581	6.81045	6.47323	6.47427	1.66205e-42	-1.09304	hypothetical protein
TGME49_258410	566.1	521.865	554.141	348.606	346.212	333.312	1.62671e-92	-1.09321	photosensitized INA-labeled protein PHIL1
TGME49_297070	159.562	166.063	162.132	102.316	103.05	99.8425	4.47158e-170	-1.09333	hypothetical protein
TGME49_244710	11.4043	11.909	15.0065	6.93623	7.1681	9.51856	8.31189e-11	-1.09341	hypothetical protein
TGME49_248400	48.4543	42.8318	47.7837	31.165	26.1622	29.5932	1.11129e-36	-1.09347	glyoxalase I, putative
TGME49_310840	17.3789	15.6	17.5915	10.6381	10.9401	9.91092	2.67066e-23	-1.09543	hypothetical protein
TGME49_293200	33.2882	34.3469	34.0698	17.1387	24.3163	21.1749	3.28307e-12	-1.09573	hypothetical protein
TGME49_207620	74.4684	74.8189	74.335	45.3486	46.2998	47.9469	2.29575e-120	-1.0963	pyridine nucleotide-disulfide oxidoreductase domain-containing protein
TGME49_259200	9.95647	11.1481	9.96372	5.69372	7.00499	6.60271	1.34065e-42	-1.09733	Na+/H+ exchanger NHE1
TGME49_270720	2.91163	3.55236	3.17222	2.18499	2.06298	1.7377	3.41439e-27	-1.09783	hypothetical protein
TGME49_201860	403.392	350.759	390.32	242.254	234.41	237.738	7.26327e-71	-1.09784	hypothetical protein
TGME49_252630	87.0115	80.87	87.4972	54.7595	51.2488	53.2341	4.02246e-71	-1.09864	hypothetical protein
TGME49_281955	15.3776	16.9182	18.0262	10.4564	9.1203	11.226	5.3726e-08	-1.09913	hypothetical protein
TGME49_280480	32.8752	29.477	30.197	19.5017	19.8108	18.2438	1.35037e-49	-1.1017	EF hand domain-containing protein
TGME49_294390	8.15676	8.48557	8.53	4.93997	5.87712	4.71323	2.89942e-17	-1.10302	myosin light chain MLC4, putative
TGME49_228210	67.7649	68.033	70.3922	40.9358	41.9179	45.153	3.18037e-78	-1.10313	26S proteasome regulatory subunit
TGME49_260440	473.062	497.003	479.722	299.508	307.837	293.107	7.12701e-172	-1.10381	nuclear factor NF3
TGME49_299210	82.1147	91.5195	82.2345	52.641	53.1378	52.8393	3.67109e-126	-1.10507	CTP synthase
TGME49_250710	351.198	309.997	317.013	221.954	192.036	193.03	2.04106e-59	-1.10523	microneme protein MIC10
TGME49_318640	7.39555	8.6092	8.54674	5.59309	4.8055	4.74919	1.94308e-23	-1.10542	hypothetical protein
TGME49_257160	134.245	118.361	121.172	76.109	75.2412	80.3118	6.64567e-52	-1.10573	hypothetical protein
TGME49_262710	274.481	262.996	277.798	165.675	171.476	168.755	2.11354e-113	-1.1059	Ctr copper transporter family protein
TGME49_247510	145.799	137.194	152.158	89.3254	89.8445	90.223	7.83587e-83	-1.10914	fructose-bisphospatase II
TGME49_262620	638.454	672.963	654.829	424.701	404.947	386.285	1.31285e-139	-1.10982	RNA recognition motif-containing protein
TGME49_297465	54.1203	49.7814	43.1532	31.8538	24.8387	32.6422	2.63832e-13	-1.1188	hypothetical protein
TGME49_256030	73.7261	67.254	70.2294	42.184	44.8555	42.7785	8.34957e-68	-1.11886	hypothetical protein
TGME49_319950	33.6263	34.9867	35.5707	23.1304	20.1344	20.623	2.19609e-46	-1.12036	rRNA-processing protein FCF1, putative
TGME49_254606	34.3537	30.6248	37.7843	19.2624	21.2901	22.068	9.77747e-18	-1.12038	hypothetical protein
TGME49_273460	146.255	148.487	148.553	88.5205	91.4062	92.1276	6.6491e-149	-1.12112	eukaryotic translation initiation factor 3 subunit 6 interacting protein
TGME49_244670	21.2474	23.0103	21.9527	13.1052	13.0329	14.4112	3.33849e-76	-1.12114	hypothetical protein
TGME49_315680	18.6637	19.0251	18.3285	11.0645	11.3089	11.8665	8.62355e-50	-1.12288	vacuolar protein sorting-associated protein vps4, putative
TGME49_304710	39.5186	40.7472	42.7066	23.385	26.8578	24.9867	7.84887e-78	-1.12472	eukaryotic peptide chain release factor, putative
TGME49_263340	14.435	16.3337	15.6402	9.66954	9.87636	8.74438	8.5151e-27	-1.12473	RNA methyltransferase, TrmH family protein
TGME49_291810	30.3304	28.1093	28.9959	18.356	16.8941	18.1403	1.51435e-44	-1.12658	thioredoxin domain-containing protein
TGME49_265310	99.1465	104.033	101.852	64.7972	58.945	62.7058	2.06051e-119	-1.12661	heat shock protein 40, putative
TGME49_297880	161.794	160.599	166.513	101.145	97.2563	100.5	3.30327e-129	-1.12712	dense granule protein DG32
TGME49_294220	17.7629	16.6085	17.5183	10.5259	10.9706	10.1439	5.41318e-47	-1.12863	hypothetical protein
TGME49_216790	28.4314	27.6599	31.9151	18.0457	17.3155	18.2878	2.43708e-42	-1.12884	ATP-binding cassette sub-family E member 1, putative
TGME49_229480	401.589	384.66	404.788	236.776	238.432	251.162	1.42154e-120	-1.131	calcium binding protein precursor, putative
TGME49_275755	5.90719	7.45982	7.78963	3.92515	4.50634	4.04742	2.62982e-06	-1.13156	hypothetical protein
TGME49_259630	396.448	339.231	380.33	227.601	231.649	220.924	1.29675e-65	-1.13208	hypothetical protein
TGME49_210778	38.4831	37.5601	41.6756	22.6953	24.6532	24.2235	4.16089e-50	-1.1321	hemimethylated DNA binding domain-containing protein
TGME49_311270	3.42834	4.14301	3.21686	2.1665	2.03191	2.30597	1.98766e-20	-1.13225	hypothetical protein
TGME49_277550	1.78285	1.76079	1.52904	1.10413	0.953811	1.01101	3.50964e-18	-1.13249	UvrD/REP helicase domain-containing protein
TGME49_287970	12.0821	13.5954	11.786	7.2443	8.03931	7.47054	1.38073e-66	-1.13254	hypothetical protein
TGME49_215385	3.46677	2.62272	2.92528	2.43299	1.43204	1.42052	3.44902e-05	-1.13281	transporter, major facilitator family protein
TGME49_266900	111.331	105.76	108.929	68.5141	67.3724	62.6419	5.04738e-85	-1.13282	cyclin, N-terminal domain-containing protein
TGME49_211480	10.0977	10.4631	9.5256	6.51362	5.78585	5.97417	7.20598e-46	-1.13288	GTP-binding protein engA, putative
TGME49_222030	8.76217	9.98945	9.5138	6.16578	5.21989	5.75351	6.45792e-35	-1.13318	hypothetical protein
TGME49_248770	14.0862	15.4883	13.4508	7.70837	8.548	9.75279	2.89432e-35	-1.13447	hypothetical protein
TGME49_297060	451.944	409.616	441.497	258.735	270.577	262.884	2.89252e-89	-1.13558	phosphoglycerate mutase PGMII
TGME49_273960	102.083	106.787	105.359	66.3407	60.1716	63.9949	1.62324e-83	-1.13788	chaperonin GroS protein
TGME49_283900	20.2178	21.1315	19.7207	12.7669	12.0299	12.1554	3.00389e-70	-1.13996	ATPase, AAA family protein
TGME49_292080	68.3524	75.5416	69.8394	42.6114	43.6761	43.0704	5.92406e-156	-1.13999	leucyl-tRNA synthetase
TGME49_253730	21.1731	23.2846	21.35	13.3597	12.4868	13.9269	1.09275e-77	-1.14019	importin-beta N-terminal domain-containing protein
TGME49_311470	105.262	109.095	104.771	65.427	64.6147	62.9839	5.85223e-192	-1.14227	rhoptry neck protein RON5
TGME49_243340	9.00733	9.884	9.20596	5.82958	5.16786	5.90672	4.947e-32	-1.1424	atypical MEK-related kinase (incomplete catalytic triad)
TGME49_264200	6.71249	6.98151	6.24701	4.26867	3.78948	3.93737	2.58734e-28	-1.14262	hypothetical protein
TGME49_289580	57.8457	61.2986	62.9089	38.2222	34.0831	37.6096	4.04573e-67	-1.14299	strictosidine synthase subfamily protein
TGME49_313690	20.2549	22.7511	21.0054	13.2978	11.805	13.4888	2.79171e-66	-1.14339	Sel1 repeat-containing protein
TGME49_293460	7.7388	8.75103	7.9971	4.7586	4.42796	5.52198	5.18366e-35	-1.1442	ATP-dependent DNA ligase domain-containing protein
TGME49_202572	11.4137	11.8382	11.6726	7.2366	6.94122	6.87385	2.36794e-45	-1.14489	ribophorin i protein
TGME49_227150	123.458	119.483	123.871	73.3691	72.9226	75.2414	1.35675e-132	-1.14493	glutaredoxin, putative
TGME49_308020	334.982	307.823	320.331	189.332	194.57	197.881	1.41704e-111	-1.14501	SAG-related sequence SRS57
TGME49_259080	6.9606	7.81324	7.34126	3.98318	4.42993	4.83315	4.36738e-26	-1.14512	hypothetical protein
TGME49_233400	53.3683	48.4949	47.2971	30.1157	28.9889	30.7372	2.67845e-46	-1.14562	TAF9 RNA polymerase II, TATA box binding protein (TBP)-associated factor isoform 2 family protein
TGME49_293430	107.314	97.1354	99.1384	60.9432	60.1542	62.0684	1.63365e-89	-1.14614	hypothetical protein
TGME49_320570	106.786	105.576	109.667	65.9081	63.6957	64.6703	2.75238e-119	-1.14614	elongation factor Tu, putative
TGME49_219090	9.32287	8.65941	9.62587	6.33772	5.50549	4.47302	4.47252e-08	-1.14848	hypothetical protein
TGME49_216785	10.4491	13.184	9.73985	8.45793	5.58358	5.75597	2.65589e-10	-1.15075	hypothetical protein
TGME49_314890	4.46066	5.51756	4.90677	2.98599	2.80614	3.09769	1.11734e-37	-1.15271	ThiF family protein
TGME49_249590	79.0321	81.2704	82.9749	48.0858	48.3867	49.4649	3.33759e-105	-1.15303	proteasome subunit alpha type 5-2, putative
TGME49_270520	291.247	277.791	299.964	181.265	167.594	172.631	4.37207e-92	-1.154	hypothetical protein
TGME49_275610	23.6331	23.5764	23.1888	13.5781	14.628	13.922	9.40082e-99	-1.15672	protein kinase, other
TGME49_228145	12.1349	8.66859	10.3979	7.00296	5.53496	6.04464	2.18791e-17	-1.15781	hypothetical protein
TGME49_239087	18.2722	18.2091	19.4622	11.3856	11.5174	10.5195	2.48923e-42	-1.15794	hypothetical protein
TGME49_218280	96.925	99.6703	101.577	57.2487	59.5841	61.4133	1.56105e-127	-1.15842	eukaryotic porin, putative
TGME49_257625	3.86111	3.90844	4.06996	2.37283	2.25165	2.39989	1.24409e-16	-1.15846	tetrahydrofolate dehydrogenase/cyclohydrolase, NAD(P)-binding domain-containing protein
TGME49_260580	16.1957	16.7226	14.5849	9.44036	9.47867	9.40788	1.96602e-61	-1.15954	hypothetical protein
TGME49_266100	39.798	36.7401	40.4803	25.8123	21.3969	22.6508	1.05384e-48	-1.16015	rhoptry kinase family protein ROP41
TGME49_273730	15.6357	15.7142	16.5724	10.9619	9.05228	8.52061	3.21077e-28	-1.16065	phospholipase, patatin family protein
TGME49_313070	30.7142	31.9832	32.2989	17.7024	18.4168	20.3614	9.03783e-56	-1.16258	hypothetical protein
TGME49_258390	96.107	95.3688	99.3322	56.73	58.317	58.3399	2.61472e-122	-1.16287	DnaJ protein, putative
TGME49_310360	85.5162	83.291	81.2846	47.4537	49.6689	51.8601	1.38301e-98	-1.16305	hypothetical protein
TGME49_225420	40.5253	39.7514	41.6375	22.589	23.9676	25.8947	8.72574e-47	-1.16337	histidine triad domain-containing protein
TGME49_272490	8.08804	10.1195	8.84808	4.80658	5.12433	6.03145	2.20759e-24	-1.164	protoporphyrinogen oxidase
TGME49_232500	15.8164	15.4945	15.896	9.6899	9.04308	9.33704	4.36304e-55	-1.16428	hypothetical protein
TGME49_316280	56.4951	56.4419	58.7744	34.2708	33.6291	34.2909	2.65315e-86	-1.16472	transporter, major facilitator family protein
TGME49_256050	121.57	108.157	114.546	72.3923	67.0955	65.5146	1.22241e-65	-1.16499	signal recognition particle 14kd protein
TGME49_320180	108.016	99.683	104.762	65.1056	62.8682	58.0251	5.51286e-67	-1.16523	SAG-related sequence SRS16C
TGME49_242330	2222.69	1878.27	2160.4	1212.69	1266.95	1248.6	1.93146e-70	-1.1659	ribosomal protein RPS5
TGME49_311060	4.38786	5.3716	3.93548	2.4819	3.29014	2.282	1.68411e-16	-1.16618	metal-dependent phosphohydrolase HD domain-containing protein
TGME49_280440	28.0298	29.2316	29.1641	18.1531	16.0268	17.0817	1.24151e-58	-1.16793	ubiquitin conjugating enzyme E2, putative
TGME49_265990	21.2442	18.4828	20.9679	12.5814	12.2871	11.1116	1.32354e-30	-1.16798	hypothetical protein
TGME49_223050	973.467	920.953	987.994	566.396	584.933	556.776	4.46487e-120	-1.17245	ribosomal protein RPS20
TGME49_273540	15.4528	16.7585	17.1544	8.84094	10.3368	9.87042	1.18643e-31	-1.1728	phosphatidylserine synthase, putative
TGME49_211290	144.095	133.759	141.982	84.3516	83.0097	81.1876	4.31285e-96	-1.17367	rhoptry protein ROP15
TGME49_278990	184.289	181.546	188.116	111.742	109.695	106.246	1.86228e-133	-1.17472	phosphate carrier, putative
TGME49_269175	11.9296	9.75429	10.2735	5.32491	5.79682	7.46036	2.66083e-13	-1.17908	hypothetical protein
TGME49_262010	92.917	86.1309	85.8512	54.7877	49.7247	51.4731	3.05937e-61	-1.17987	calmodulin CAM2
TGME49_249740	118.793	107.866	117.259	65.307	77.5487	59.2895	2.74418e-36	-1.18076	translation machinery associated tma7 protein
TGME49_280690	16.5034	18.0163	16.5857	10.6942	9.17482	10.0927	3.73139e-44	-1.18252	DNA polymerase epsilon subunit B protein
TGME49_244560	358.024	379.031	368.685	210.778	225.235	214.196	1.97841e-192	-1.18255	heat shock protein 90, putative
TGME49_249300	125.612	128.484	133.947	76.9448	77.4899	73.6961	5.43159e-133	-1.1833	hypothetical protein
TGME49_219540	116.596	128.233	120.73	70.8422	71.3255	72.0637	2.74145e-199	-1.18681	cytosolic tRNA-Ala synthetase
TGME49_272910	88.7125	90.7115	90.386	50.7461	53.7449	53.5268	3.20757e-131	-1.18791	T-complex protein 1 delta subunit
TGME49_236220	15.5428	14.9592	15.3533	8.35462	9.84211	8.57126	3.87164e-36	-1.18848	PCI domain-containing protein
TGME49_214390	25.8957	29.7114	27.582	24.5307	10.7627	8.17836	0.00636407	-1.18992	hypothetical protein
TGME49_218520	355.815	336.367	354.82	205.217	201.168	206.63	7.91301e-142	-1.19003	microneme protein MIC6
TGME49_221510	201.264	184.86	202.968	114.959	113.214	116.418	1.1421e-85	-1.19064	hypothetical protein
TGME49_294250	28.3555	29.2849	27.8007	17.9668	15.7455	16.1839	9.50689e-64	-1.19115	WD domain, G-beta repeat-containing protein
TGME49_268620	6.64591	5.9382	7.45766	2.99839	3.75606	4.74314	3.25591e-11	-1.19317	blood stage antigen 41-3 precursor, putative
TGME49_257330	28.262	30.2453	29.5123	16.1163	18.4062	16.7691	4.53983e-75	-1.19339	hypothetical protein
TGME49_313540	59.6691	62.3546	61.1874	35.7578	35.5341	35.6388	9.00352e-179	-1.1934	hypothetical protein
TGME49_270250	8426.25	7902.07	7959.54	4889.59	4758.53	4530.13	2.07352e-128	-1.19379	dense granule protein GRA1
TGME49_229460	17.6409	19.0146	17.0319	10.7101	10.6443	9.91973	4.9687e-79	-1.19439	SWI2/SNF2-containing protein
TGME49_236280	10.0979	11.1823	11.1886	6.5365	6.10465	6.1983	3.79072e-27	-1.19462	hypothetical protein
TGME49_288420	12.1964	14.4831	12.6387	6.99942	7.94887	7.89379	3.64106e-66	-1.19505	hypothetical protein
TGME49_239010	34.5638	37.1057	37.5807	21.7552	20.6112	21.2656	9.09692e-107	-1.19547	hypothetical protein
TGME49_289900	31.5806	34.748	36.1221	20.7395	20.2148	18.5698	5.1743e-39	-1.19567	n-acetyltransferase family protein
TGME49_209700	50.169	43.7732	48.5431	27.6585	27.8711	27.4376	5.31222e-53	-1.19619	hypothetical protein
TGME49_248480	1809.45	1596.8	1826.55	1020.88	999.771	1029.38	1.48109e-86	-1.19662	ribosomal protein RPS9
TGME49_314090	81.9193	82.7343	86.9551	46.4869	51.3732	48.241	9.79716e-77	-1.19939	proteasome beta subunit
TGME49_310490	757.053	642.607	730.03	404.083	422.849	411.934	1.07181e-76	-1.19942	ribosomal protein RPL27A
TGME49_306670	167.031	146.028	159.673	90.719	92.9261	91.0382	5.09978e-78	-1.20058	hypothetical protein
TGME49_248880	129.305	125.412	136.515	72.9326	78.6091	75.5471	5.00432e-91	-1.20112	GTPase RAB7
TGME49_315530	18.8654	18.8482	16.197	9.63636	10.2442	11.3027	2.60235e-52	-1.20162	hypothetical protein
TGME49_265160	1.44998	1.76928	1.41758	0.92407	0.985429	0.475147	0.00383873	-1.20204	hypothetical protein
TGME49_297840	26.6284	28.2577	26.233	15.1848	14.8973	16.8566	8.04874e-75	-1.20213	DNA primase, large subunit
TGME49_236530	19.7571	20.5141	22.5597	11.8583	12.1784	12.3233	9.5176e-51	-1.20222	DUF298 domain-containing protein
TGME49_226515	1.52859	0.944903	0.987521	0.850034	0.495194	0.542717	0.000575294	-1.20291	hypothetical protein
TGME49_273060	51.8899	43.8331	51.4806	28.5982	26.901	29.5973	1.14912e-32	-1.20312	ribosomal protein S17, putative
TGME49_213752	4.26579	4.15045	5.08587	2.55418	2.61622	2.59214	3.52005e-21	-1.20425	herpesviridae ul52/ul70 dna primase
TGME49_290605	16.2787	14.518	15.2942	7.80665	9.95573	8.75805	1.64792e-24	-1.20487	hypothetical protein
TGME49_271960	77.5303	79.9358	77.4254	43.7257	45.6767	46.4636	4.42411e-162	-1.2059	hypothetical protein
TGME49_210245	6.50896	7.3823	6.3897	4.28304	3.60838	3.80114	3.44993e-45	-1.20727	hypothetical protein
TGME49_253650	54.8353	57.0814	56.0435	31.5324	32.5888	32.9207	7.48936e-164	-1.20758	DnaJ C terminal region domain-containing protein
TGME49_219590	45.2119	46.8208	47.3836	26.2642	26.2277	27.961	6.26936e-100	-1.20831	RuvB family 1 protein
TGME49_233480	1088.31	1058.57	1116.28	629.478	629.415	625.58	1.08458e-166	-1.20974	SAG-related sequence SRS29C
TGME49_249310	8.31868	9.06827	9.5627	4.43485	5.98149	4.977	4.24556e-20	-1.21057	hypothetical protein
TGME49_310560	4.93037	5.67838	4.65662	3.09556	2.64919	2.99154	6.92621e-28	-1.21104	hypothetical protein
TGME49_294980	193.373	199.281	193.964	117.266	113.529	107.367	5.49873e-140	-1.21141	hypothetical protein
TGME49_219850	110.329	121.82	115.994	64.7495	67.9915	67.7474	1.6883e-168	-1.21171	prolyl-tRNA synthetase (ProRS)
TGME49_260180	189.66	185.326	195.609	110.74	108.849	109.343	2.34393e-124	-1.21181	hypothetical protein
TGME49_264600	57.9997	53.4328	55.9933	30.5949	32.927	32.8365	3.06292e-64	-1.21225	hypothetical protein
TGME49_219100	30.9818	29.7703	27.5484	17.1207	18.2584	15.2885	1.21706e-47	-1.21555	cyclin-dependent kinase regulatory subunit protein
TGME49_208970	55.4241	57.0061	55.9689	33.5627	30.5623	32.5218	4.39436e-121	-1.21722	RNA recognition motif-containing protein
TGME49_258625	10.6227	10.4945	9.52485	6.642	5.14967	5.67452	6.36359e-21	-1.21764	peptidyl-prolyl cis-trans isomerase, FKBP-type domain-containing protein
TGME49_216000	427.377	419.738	433.927	237.492	252.232	244.91	7.42836e-161	-1.21946	alveolin domain containing intermediate filament IMC3
TGME49_270510	180.679	207.417	199.646	107.526	110.042	118.853	5.67823e-123	-1.21967	asparaginyl-tRNA synthetase (NOB+tRNA synthase)
TGME49_262670	1215.21	1075.97	1157.79	650.691	677.828	648.895	8.75339e-101	-1.22017	ribosomal protein RPL18A
TGME49_288245	95.7994	92.3767	102.52	55.9933	55.0931	55.3041	9.42155e-58	-1.22032	hypothetical protein
TGME49_273300	14.3397	11.1724	12.4229	6.96234	8.16506	6.11377	9.99921e-09	-1.22101	hypothetical protein
TGME49_267010	2.60101	1.28611	4.40348	1.02111	1.90609	1.37037	0.00240833	-1.22131	hypothetical protein
TGME49_215100	4.86507	5.6503	4.98886	2.71554	3.04756	3.06469	2.80675e-43	-1.22176	PP-loop family protein
TGME49_208570	54.0826	54.6472	51.4245	31.4233	29.9699	30.2385	1.45953e-138	-1.22201	ubiquitin conjugating enzyme E2, putative
TGME49_252310	34.4662	33.7472	35.137	18.4168	20.6675	19.9595	3.49828e-70	-1.22241	hypothetical protein
TGME49_243510	19.4841	21.0333	20.0977	12.512	11.0848	10.9751	2.49463e-44	-1.22315	OTU family cysteine protease
TGME49_215550	5.23063	6.04653	5.42137	3.49919	2.87175	3.12913	3.38812e-38	-1.2238	hypothetical protein
TGME49_240800	29.6669	24.6371	30.5934	15.4956	17.0199	15.9297	3.54029e-39	-1.224	MORN repeat-containing protein
TGME49_205100	9.87611	12.3387	10.0425	5.54816	6.34631	6.34356	7.53592e-28	-1.22542	hypothetical protein
TGME49_256990	96.0562	98.5838	102.615	54.3058	56.2002	59.0995	1.12491e-129	-1.22573	glycyl-tRNA synthetase
TGME49_244320	790.483	709.106	779.459	421.936	440.35	438.2	1.34201e-104	-1.22711	ribosomal protein RPL24
TGME49_239830	20.4532	21.4602	19.6979	11.4487	12.4106	11.2045	3.70146e-101	-1.22828	TBC domain-containing protein
TGME49_209910	639.977	562.425	626.292	343.954	359.427	338.837	8.49904e-87	-1.22864	histone H2Bv
TGME49_272290	27.8609	27.6307	28.4384	17.104	15.3403	15.2902	3.62941e-50	-1.22889	pyruvate dehydrogenase complex subunit PD-HE1Beta
TGME49_271870	6.86241	7.16718	6.3994	3.5416	3.78248	4.22974	1.84882e-34	-1.2294	zinc carboxypeptidase superfamily protein
TGME49_315958	4.94973	4.40247	4.46265	2.88738	2.13582	2.77657	2.04351e-18	-1.22987	radical SAM domain-containing protein
TGME49_285170	4.08111	3.93178	4.38037	2.47712	2.40388	2.0832	7.256e-15	-1.23079	ribosomal RNA large subunit methyltransferase I, putative
TGME49_267060	755.825	650.653	772.864	418.237	416.525	403.911	3.02776e-72	-1.2325	ribosomal protein RPL14
TGME49_312090	1891.7	1595.04	1801.21	977.926	1039.98	984.627	6.07848e-77	-1.23404	ribosomal protein RPL23
TGME49_242845	29.6572	25.1143	29.1232	13.1943	19.0977	14.2884	8.34252e-09	-1.23463	hypothetical protein
TGME49_294790	191.899	167.891	175.031	98.2572	103.454	101.468	2.99331e-85	-1.23575	hypothetical protein
TGME49_263050	1875.57	1694.12	1862.19	1001.23	1034.15	1045.3	1.70164e-111	-1.236	ribosomal protein RPL13
TGME49_315250	27.5821	28.1755	28.0316	17.2508	14.9996	15.1817	2.82133e-66	-1.23625	GAMM1 protein, putative
TGME49_229010	122.065	131.255	126.897	73.8143	71.7091	69.0913	2.8635e-181	-1.24137	rhoptry neck protein RON4
TGME49_262690	683.575	616.639	698.058	373.11	386.249	369.32	1.87874e-100	-1.24173	ribosomal protein RPL27
TGME49_223010	41.1144	24.922	38.9445	19.8039	18.9013	20.0903	6.48448e-15	-1.2422	hypothetical protein
TGME49_205440	123.152	120.499	120.602	70.1044	66.3448	69.0748	3.94654e-143	-1.24248	CCT chaperonin gamma subunit
TGME49_208300	42.7484	43.2012	45.9616	24.9054	25.2552	24.1487	2.12872e-72	-1.24289	hypothetical protein
TGME49_218810	21.2924	21.1591	23.2305	11.9163	13.5778	11.4411	4.07844e-40	-1.2432	histidyl-tRNA synthetase
TGME49_216960	12.7249	13.3097	12.3181	6.51207	7.30835	7.67436	2.44314e-44	-1.24411	elongation factor Tu GTP binding domain-containing protein
TGME49_270380	2072.42	1750.57	2091.58	1132.67	1104.13	1095.62	1.42772e-73	-1.24533	ribosomal protein RPS13
TGME49_264660	20.9437	22.1872	20.2984	12.6458	11.0649	11.9043	1.05819e-101	-1.24766	SAG-related sequence SRS44
TGME49_313980	6.02221	5.87759	6.27501	2.60133	3.42874	3.97537	8.17152e-13	-1.24806	ribosome biogenesis protein nep1, putative
TGME49_232060	29.4811	26.3655	30.339	16.8158	16.423	15.1049	4.9083e-41	-1.2489	hypothetical protein
TGME49_218260	427.321	387.954	428.751	237.96	229.593	231.587	8.71577e-108	-1.24899	histone H3.3
TGME49_282180	200.504	190.332	209.39	112.23	111.964	112.96	8.2524e-116	-1.24928	hypothetical protein
TGME49_313775	1.81449	3.01742	2.32716	0.274937	2.05617	1.17008	0.00454769	-1.25074	hypothetical protein
TGME49_233200	36.0304	39.1238	39.5918	19.878	22.9705	21.165	3.89765e-40	-1.25081	ubiquitin related modifier protein
TGME49_207840	1242.47	1090.15	1215.78	675.312	666.266	645.814	1.60672e-96	-1.25391	ribosomal protein RPS17
TGME49_226000	92.1726	90.6487	95.0554	47.2793	49.6393	58.2183	4.73133e-61	-1.25408	ATP synthase, putative
TGME49_235690	169.755	153.021	177.811	88.5753	96.8928	94.6011	8.96214e-76	-1.25447	hypothetical protein
TGME49_311740	8.32783	9.46534	7.89522	4.94746	4.84973	4.50446	1.18867e-49	-1.25654	hypothetical protein
TGME49_254820	79.4262	79.5094	83.1183	42.5562	48.0328	44.5116	8.74678e-106	-1.25728	hypothetical protein
TGME49_286630	93.81	89.7232	93.3858	49.9153	53.1648	51.2975	9.73013e-109	-1.25936	redoxin domain-containing protein
TGME49_226240	21.1376	22.5644	18.4406	12.3826	10.983	11.0604	5.43162e-31	-1.25989	bud site selection protein, putative
TGME49_201880	252.718	232.741	239.377	135.303	133.541	135.136	2.03513e-120	-1.26059	hypothetical protein
TGME49_237000	30.5083	28.001	31.524	17.2394	15.6887	17.1492	7.30141e-56	-1.26095	polyphosphoinositide binding protein, putative
TGME49_255195	15.1483	15.3767	16.8862	9.36967	6.74457	9.69659	2.12674e-10	-1.26187	hypothetical protein
TGME49_229990	85.3779	85.8041	85.0454	47.5587	47.6107	47.401	7.96659e-158	-1.26235	T-complex protein 1 subunit alpha, putative
TGME49_227952	24.8496	24.0893	24.8188	12.2478	14.1389	14.4987	3.40979e-68	-1.26498	14-3-3 superfamily protein
TGME49_207640	43.907	43.332	42.9853	23.2506	26.4406	22.527	2.05045e-86	-1.26605	isoleucyl-tRNA synthetase family protein
TGME49_295590	7.45643	8.97815	7.39913	4.57539	4.48646	4.10384	2.76495e-43	-1.26657	hypothetical protein
TGME49_231600	22.4823	24.7136	21.98	11.6849	13.437	13.1074	2.25445e-69	-1.26782	HEAT repeat-containing protein
TGME49_270370	24.9467	25.958	28.0645	11.7821	16.7065	14.8926	3.6592e-25	-1.2685	clathrin assembly protein AP19, putative
TGME49_312960	46.8828	39.0517	42.1915	23.6408	23.7265	23.4566	1.18684e-54	-1.27078	hypothetical protein
TGME49_300060	61.7236	63.8212	67.8019	33.8374	36.5592	36.2946	5.96985e-96	-1.27267	signal peptidase subunit protein
TGME49_249910	37.3611	37.2172	38.869	20.0015	21.0286	21.4115	1.62213e-79	-1.2752	mitochondria-associated granulocyte macrophage CSF signaling molecule, putative
TGME49_216400	3.71937	2.86669	4.5168	1.83331	2.00253	2.10977	2.76136e-08	-1.2758	meiotic recombination protein DMC1 family protein
TGME49_291680	44.0624	46.7161	44.6151	24.6466	25.6516	24.2836	9.7541e-148	-1.27599	Sec23/Sec24 trunk domain-containing protein
TGME49_216450	89.2243	88.5691	90.3691	48.674	49.6371	49.4515	3.56553e-137	-1.27616	peptidase, T1 family protein
TGME49_200430	8.11308	7.25746	8.34537	3.93007	4.43959	4.54782	3.03877e-17	-1.27752	cytidine and deoxycytidylate deaminase zinc-binding region domain-containing protein
TGME49_277530	4.08666	4.65506	5.03652	2.24965	2.70072	2.57497	5.08234e-29	-1.27797	DNA topoisomerase domain-containing protein
TGME49_259920	8.05746	8.88051	7.99675	4.48619	4.33214	4.82338	1.27401e-41	-1.27848	Nitric-oxide synthase
TGME49_271200	28.0477	32.1936	29.1718	16.8831	16.0452	16.1193	9.17763e-92	-1.28001	AP2 domain transcription factor AP2VIII-5
TGME49_263530	248.774	219.717	237.969	133.748	124.727	129.09	6.5732e-63	-1.28172	chaperonin, putative
TGME49_258380	20.9924	23.7007	24.0068	11.7352	12.2404	13.4769	3.68919e-45	-1.28363	elongation factor p (ef-p) kow family domain-containing protein
TGME49_214970	66.2038	70.6326	68.9523	36.4962	39.3203	36.6465	5.2509e-159	-1.28748	DNA replication licensing factor, putative
TGME49_315740	11.6893	10.6948	9.8655	5.65	6.65831	5.20246	1.465e-23	-1.28837	SAG-related sequence SRS54
TGME49_234670	9.03432	10.3177	9.11302	5.6579	4.38785	5.38657	3.62189e-30	-1.28858	actin-like family protein
TGME49_270830	308.328	286.02	296.853	167.386	153.112	166.015	5.05657e-87	-1.28912	small nuclear ribonucleoprotein
TGME49_265020	23.7366	23.9725	24.0095	13.6565	13.4529	12.0214	1.51545e-64	-1.28947	arabinogalactan protein, putative
TGME49_245620	943.305	868.528	943.536	504.784	511.351	489.196	1.14477e-130	-1.28967	ribosomal-ubiquitin protein RPS27A
TGME49_231640	524.176	512.001	528.519	283.44	290.525	279.026	6.09871e-191	-1.29262	alveolin domain containing intermediate filament IMC1
TGME49_318632	1.59299	2.37091	2.40298	1.2275	0.97673	0.915681	0.000508941	-1.29406	hypothetical protein
TGME49_227350	7.0464	7.10355	7.12332	3.92574	3.52623	4.08491	1.88015e-58	-1.29493	hypothetical protein
TGME49_263700	1625.24	1455.71	1654.64	844.938	857.022	873.768	1.27558e-107	-1.29618	ribosomal protein RPS14
TGME49_296015	36.3919	32.0188	33.4895	18.1009	18.5749	18.5845	9.21533e-60	-1.29721	hypothetical protein
TGME49_222220	439.386	442.736	466.442	234.269	251.468	246.708	1.12808e-169	-1.29759	alveolin domain containing intermediate filament IMC7
TGME49_310420	320.56	305.276	297.547	169.574	160.166	171.597	4.15169e-144	-1.29784	hypothetical protein
TGME49_259240	1540.32	1301.86	1556.9	804.577	774.428	809.54	5.33271e-77	-1.29843	ribosomal protein RPS21
TGME49_267300	38.6746	37.269	37.5722	20.9198	21.0195	19.6244	7.14271e-90	-1.299	hypothetical protein
TGME49_261950	264.288	285.508	284.952	147.432	154.636	150.571	4.50016e-197	-1.29909	ATP synthase beta subunit ATP-B
TGME49_295990	27.5625	30.6309	28.2169	15.5914	14.8848	16.18	8.0791e-112	-1.30283	ubiquitin conjugating enzyme E2, putative
TGME49_210840	74.537	80.1867	77.9604	41.5908	42.5621	41.5953	1.46399e-163	-1.30345	arginyl-tRNA synthetase family protein
TGME49_315900	5.78731	5.69296	4.94121	2.97091	2.82981	3.01132	4.59026e-28	-1.30372	hypothetical protein
TGME49_226570	346.467	315.214	337.341	178.284	179.689	181.763	2.2561e-132	-1.30575	hypothetical protein
TGME49_306080	12.0287	13.0882	13.1229	7.39367	6.78695	6.42562	1.17902e-67	-1.30656	ATP-dependent DNA helicase, RecQ family protein
TGME49_243200	71.5852	75.2061	71.2806	39.5654	40.0122	38.0738	1.02695e-209	-1.30672	hypothetical protein
TGME49_217910	33.0198	36.6106	34.4037	17.4321	18.8349	19.7597	5.27958e-128	-1.30683	DNA polymerase (pol2) superfamily protein
TGME49_239752	35.725	36.3625	34.8573	20.2742	17.4438	19.7669	1.55984e-90	-1.31042	hypothetical protein
TGME49_263080	76.9471	83.5398	79.7874	44.4468	41.2545	43.4367	3.28997e-135	-1.31086	hypothetical protein
TGME49_266080	204.848	205.323	205.311	115.915	111.342	103.811	1.45294e-156	-1.31113	hypothetical protein
TGME49_217570	2149.84	1781.58	2067.39	1103.49	1057.29	1064.25	8.37015e-82	-1.31285	ribosomal protein RPS27
TGME49_246920	31.7115	32.564	32.9651	17.8706	17.5308	16.7132	2.12986e-75	-1.31462	glutathione reductase
TGME49_318410	79.3969	82.8439	85.834	43.8842	43.3862	45.6553	2.18274e-129	-1.31561	TCP-1 chaperonin, putative
TGME49_313520	9.77956	10.9381	9.53303	5.20073	5.75585	5.01207	7.16329e-19	-1.31602	hypothetical protein
TGME49_240650	27.3919	29.095	26.8977	15.1053	14.2118	15.3183	7.94964e-138	-1.31629	coatomer protein complex, subunit alpha, putative
TGME49_218840	8.39745	9.42415	8.43818	4.17327	5.21688	4.61947	3.43123e-53	-1.31647	mutS domain protein
TGME49_269438	230.218	162.836	232.868	112.368	108.176	113.106	2.52212e-24	-1.31746	hypothetical protein
TGME49_217692	3.9405	4.63366	4.30528	2.29357	2.0793	2.43488	3.59576e-25	-1.31973	hypothetical protein
TGME49_219700	51.9032	55.5065	52.2168	29.2212	26.7443	29.3028	2.20919e-154	-1.31989	DNA replication licensing factor MCM4, putative
TGME49_223590	125.309	115.746	124.291	62.9267	65.2438	66.9806	4.47311e-105	-1.3209	proteasome subunit
TGME49_265150	14.1531	14.6353	15.0426	7.23367	7.01252	8.90792	1.05427e-36	-1.32632	hypothetical protein
TGME49_250810	745.893	669.05	726.352	371.967	389.011	379.151	2.03017e-125	-1.3268	ribosomal protein RPL35
TGME49_217520	53.0969	51.0574	53.9608	27.4984	29.7785	26.7707	1.92822e-94	-1.32749	hypothetical protein
TGME49_266450	23.0352	23.4142	25.8385	12.5973	11.5937	14.038	2.22593e-46	-1.32884	lysine decarboxylase family protein
TGME49_269190	188.994	196.416	200.022	99.1512	105.788	105.608	2.14597e-193	-1.33106	glyceraldehyde-3-phosphate dehydrogenase GAPDH2
TGME49_271810	130.315	140.47	138.017	74.9378	69.1786	72.5767	4.14425e-140	-1.33112	lanp, putative
TGME49_231630	478.914	470.054	488.163	245.372	258.563	258.267	3.31301e-188	-1.33207	alveolin domain containing intermediate filament IMC4
TGME49_305950	14.83	17.5619	14.752	8.03932	8.99549	7.80537	3.51535e-51	-1.33408	tetratricopeptide repeat-containing protein
TGME49_235620	63.7	63.8381	62.833	32.9833	33.8814	33.8372	3.4692e-145	-1.3344	deoxyhypusine synthase
TGME49_266620	41.6107	42.3631	41.4695	25.0338	20.3017	20.9134	1.18735e-59	-1.33475	thioredoxin domain-containing protein
TGME49_258450	16.9767	18.1415	15.9458	9.3618	8.93821	8.68435	9.54437e-103	-1.33505	hypothetical protein
TGME49_208842	31.5759	36.7864	32.7571	21.0616	16.8628	14.7869	4.32838e-17	-1.33574	DEAD/DEAH box helicase domain-containing protein
TGME49_232020	19.9901	24.8445	21.0549	11.4845	12.4118	10.787	3.30359e-60	-1.33602	hypothetical protein
TGME49_254440	1720.45	1563.12	1682.53	856.432	911.982	858.091	4.0367e-127	-1.33623	ribosomal protein RPL12
TGME49_262640	124.623	115.036	115.684	59.7375	65.1715	62.7976	1.37998e-100	-1.33649	Cg8 family protein
TGME49_203170	75.6424	76.2611	76.5816	41.7885	38.9168	39.7945	2.48343e-155	-1.33969	OB-fold nucleic acid binding domain-containing protein
TGME49_314260	84.2979	79.0607	82.0225	43.3757	43.5679	42.4958	2.04517e-136	-1.33973	hypothetical protein
TGME49_231080	1829.06	1560.96	1789.54	947.578	906.003	879.03	2.53028e-90	-1.33978	ribosomal protein RPL38
TGME49_214250	258.886	225.366	245.223	126.868	131.335	126.28	1.07644e-92	-1.34078	hypothetical protein
TGME49_235370	51.9557	53.0846	52.6362	26.9841	27.5504	28.3816	1.10547e-198	-1.34344	hypothetical protein
TGME49_247610	30.8359	28.211	35.8679	18.3009	15.1093	16.1598	7.83998e-34	-1.34837	small nuclear ribonucleoprotein E, putative
TGME49_222140	7.51663	8.68266	7.48207	4.63996	3.61354	4.07295	8.51572e-42	-1.35023	DEAD/DEAH box helicase domain-containing protein
TGME49_312230	17.7842	19.2891	18.0101	10.3065	9.33217	9.15698	3.93738e-105	-1.35087	DNA topoisomerase 2, putative
TGME49_227600	1241.68	1093.03	1189.88	618.421	620.305	606.231	1.73738e-122	-1.35138	ribosomal protein RPL34
TGME49_261570	2991.93	2687.53	2847.99	1450	1538.93	1471.19	3.96534e-134	-1.35241	ribosomal protein RPL7A
TGME49_235890	5.14731	5.7515	4.6441	2.10877	3.48231	2.35042	4.33677e-12	-1.35251	dual-specificity protein phosphatase
TGME49_289890	33.0772	29.4358	33.0957	16.9397	17.3373	15.6015	1.60067e-51	-1.35368	hypothetical protein
TGME49_214540	37.7251	39.366	39.0228	19.6294	18.8426	21.986	7.50634e-87	-1.3539	hypothetical protein
TGME49_240590	157.546	145.685	148.776	78.642	83.3241	73.6289	3.32097e-101	-1.35638	DNA-directed RNA polymerase II RPB5
TGME49_315320	150.345	154.382	152.012	83.6444	78.234	76.1925	5.94091e-179	-1.35655	SAG-related sequence SRS52A
TGME49_248530	7.50929	6.88041	6.25463	3.89843	3.38077	3.43849	8.17807e-44	-1.35785	FATC domain-containing protein
TGME49_240850	15.224	17.2033	14.3976	6.9938	8.57543	8.63484	1.08333e-43	-1.35865	WD domain, G-beta repeat-containing protein
TGME49_290005	53.9446	45.7579	55.4883	26.6052	26.0306	27.9245	1.4782e-62	-1.36129	proteasome subunit beta type 1, putative
TGME49_220450	8.97969	9.96944	9.70634	5.73202	4.18599	4.81532	1.28987e-24	-1.36381	ribonuclease HI protein
TGME49_211030	165.801	148.119	149.792	78.7198	81.0396	80.1644	1.82956e-110	-1.36719	hypothetical protein
TGME49_276110	50.4128	45.1497	48.6209	24.4018	24.8995	25.1434	6.43691e-68	-1.36771	cytochrome b5 family heme/steroid binding domain-containing protein
TGME49_284560	1158.56	1002.63	1120.55	573.242	556.944	567.029	1.01772e-109	-1.36873	ribosomal protein RPL9
TGME49_273885	6.20674	7.16308	6.35556	3.407	3.67279	3.02773	3.1151e-35	-1.37164	hypothetical protein
TGME49_235540	369.962	340.736	358.843	185.906	183.2	182.796	1.94475e-151	-1.37183	eukaryotic initiation factor-2 beta, putative
TGME49_293590	50.1622	53.7961	54.2303	26.473	27.0513	27.9286	6.10707e-142	-1.37237	3-oxoacyl-acyl-carrier protein synthase I/II, putative
TGME49_228470	2619.29	2423.36	2551.42	1296.58	1309.53	1305.13	9.14435e-176	-1.37482	ribosomal protein RPL15
TGME49_290710	123.007	138.839	140.62	64.3814	72.0846	69.2053	3.41382e-51	-1.37697	hypothetical protein
TGME49_258110	22.5744	22.6586	20.1505	10.1899	11.3141	11.7746	5.80633e-36	-1.37822	N-acetylglucosaminylphosphatidylinositol deacetylase
TGME49_258660	305.91	306.368	317.924	152.509	159.856	163.786	5.72414e-191	-1.3827	rhoptry protein ROP6
TGME49_239760	2876.55	2487.55	2914.98	1449.17	1423.28	1366.18	8.63207e-96	-1.38299	ribosomal protein RPL22
TGME49_216410	69.6516	67.0533	70.5314	36.3237	34.6887	34.7143	5.79321e-60	-1.38418	hypothetical protein
TGME49_254610	126.6	107.535	112.311	58.6688	58.8477	59.3013	1.66854e-61	-1.3844	Tim10/DDP family zinc finger superfamily protein
TGME49_250010	48.967	49.8711	48.1975	24.5675	24.0124	26.4817	2.49209e-136	-1.38451	Sad1 / UNC family C-terminal protein
TGME49_253540	10.428	10.1935	9.50509	4.16984	5.94085	5.15273	4.6347e-32	-1.38486	hypothetical protein
TGME49_223920	109.332	115.782	110.483	55.2838	58.8182	56.6701	2.55944e-264	-1.39076	rhoptry neck protein RON3
TGME49_232550	124.716	106.518	118.44	60.1872	60.0546	57.7019	4.45144e-80	-1.39098	hypothetical protein
TGME49_220270	121.562	121.473	123.016	63.3649	61.405	61.4626	4.61383e-223	-1.39198	alveolin domain containing intermediate filament IMC6
TGME49_218880	41.7529	39.8349	42.8793	22.2361	19.885	21.1178	7.29989e-91	-1.39225	SF-assemblin, putative
TGME49_250880	49.7135	50.0371	50.1738	24.5249	26.7893	24.8278	1.17902e-142	-1.39319	kinase, pfkB family protein
TGME49_240440	27.2233	24.7113	26.0123	12.5409	13.2854	13.664	4.68115e-58	-1.39325	hypothetical protein
TGME49_250890	10.819	11.3247	11.5479	5.41516	5.48095	6.11976	1.42443e-51	-1.39334	3'-5' exonuclease domain-containing protein
TGME49_286420	1033.76	1019.24	1060.57	535.579	537.343	508.062	6.65481e-207	-1.39478	elongation factor 1-alpha (EF-1-ALPHA), putative
TGME49_300190	964.701	814.677	968.724	474.911	479.167	441.017	6.30636e-85	-1.39486	ribosomal protein RPL37A
TGME49_209970	8.5332	9.73274	8.5145	3.93625	4.65449	4.91746	1.14278e-57	-1.39552	Spc97 / Spc98 family protein
TGME49_292130	850.341	749.686	828.061	403.565	419.534	406.933	4.83512e-126	-1.3985	ribosomal protein RPL13A
TGME49_272155	5.17188	5.76838	4.79063	2.65563	2.52963	2.74127	1.61649e-75	-1.39967	hypothetical protein
TGME49_244530	202.886	199.47	207.278	98.8976	105.112	104.115	2.57061e-195	-1.4013	hypothetical protein
TGME49_269910	11.3593	9.44444	10.7934	4.05303	6.17891	5.43331	6.953e-15	-1.40247	transcription factor C2H2, putative
TGME49_266760	37.7025	36.4054	37.4276	21.4074	18.7124	15.9982	3.23213e-52	-1.40459	isocitrate dehydrogenase
TGME49_216760	16.1116	16.7883	15.3928	8.47762	7.80102	7.97805	1.47869e-79	-1.40647	RNA pseudouridine synthase superfamily protein
TGME49_226890	5.84609	6.91799	5.84705	2.66216	3.14024	3.48284	1.5794e-43	-1.40657	hypothetical protein
TGME49_259660	107.235	100.013	103.09	50.1041	54.5762	51.3853	1.12566e-111	-1.40745	orotate phosphoribosyltransferase
TGME49_315640	23.6739	24.5336	24.0397	11.7406	12.3095	12.2218	1.70971e-126	-1.40826	lipoyl(octanoyl) transferase
TGME49_275810	2001.94	1872.59	1933.74	943.378	1006.72	969.328	2.71963e-176	-1.40955	ribosomal protein RPS10
TGME49_311690	35.1186	36.9594	37.5962	17.7531	18.4557	18.7078	3.13001e-114	-1.41171	UBA/TS-N domain-containing protein
TGME49_226480	8.22924	7.67847	7.24825	3.78052	3.90089	3.83856	1.2098e-32	-1.41184	DNA topoisomerase family protein
TGME49_238250	958.788	818.396	943.902	463.669	455.453	444.136	1.24378e-103	-1.41432	ribosomal protein RPL36
TGME49_263040	696.889	594.632	702.684	341.416	328.271	328.319	2.60069e-95	-1.41572	ribosomal protein RPS16
TGME49_261540	79.7176	70.9286	74.4283	40.2428	36.8144	35.2032	3.806e-58	-1.417	DNA-directed RNA polymerase I RPAC2
TGME49_312940	168.401	144.375	165.756	74.8872	84.1933	79.9571	6.19097e-79	-1.41712	hypothetical protein
TGME49_214350	127.241	121.675	126.401	60.8978	63.0377	63.5728	1.9076e-149	-1.41732	GTP-binding protein, putative
TGME49_245450	102.222	92.1746	107.886	50.028	51.0136	49.7679	7.51366e-77	-1.41842	hypothetical protein
TGME49_204020	2077.63	1823.02	2022.95	958.876	1009.87	989.516	5.09025e-127	-1.41909	ribosomal protein RPL8
TGME49_286560	58.2385	52.3246	50.8061	27.3116	26.1398	26.723	7.05301e-52	-1.42018	U6 snRNA-associated Sm family protein
TGME49_210255	77.8064	67.8493	76.5382	35.9043	36.2906	38.4531	4.13072e-85	-1.42128	hypothetical protein
TGME49_272500	23.0544	25.1956	22.5014	12.0385	11.4254	11.7219	1.56985e-122	-1.42173	sugar transporter ST2
TGME49_227910	177.287	155.063	162.308	82.6104	82.059	81.7749	4.89978e-114	-1.42176	hypothetical protein
TGME49_223410	202.096	192.213	203.792	99.3494	100.82	97.8763	3.21521e-164	-1.4218	eukaryotic initiation factor-4E, putative
TGME49_234420	23.3096	25.2735	24.1175	12.3306	11.0328	12.6932	5.29601e-96	-1.42416	ATPase, AAA family protein
TGME49_275690	104.509	110.363	108.976	55.4195	54.0527	51.5356	4.56851e-216	-1.42453	ClpB, putative
TGME49_218780	87.6743	89.8318	87.9837	46.1652	42.8735	42.9139	7.88525e-167	-1.42477	phosphoserine aminotransferase, putative
TGME49_294930	25.8099	25.763	26.0536	13.2124	12.9803	12.3354	3.90126e-118	-1.42629	leucine rich repeat-containing protein
TGME49_321430	5.19974	5.2361	5.85128	3.11187	2.50642	2.40092	7.64615e-24	-1.42914	hypothetical protein
TGME49_279390	229.49	235.754	235.838	114.627	114.531	118.217	6.79423e-293	-1.42982	proliferation-associated protein 2G4, putative
TGME49_321590	48.8718	46.2526	48.6611	21.1033	26.2695	23.6302	7.21102e-70	-1.43104	hypothetical protein
TGME49_292275	52.7065	44.1329	51.7927	23.3139	23.4967	25.8544	2.10701e-27	-1.43507	SAG-related sequence SRS36E
TGME49_249920	89.051	89.0608	93.0337	42.7523	47.9012	42.8669	5.50272e-97	-1.43644	diphthine synthase, putative
TGME49_208910	4.3027	5.15543	4.78938	2.36281	2.49222	2.14078	3.79042e-60	-1.43671	hypothetical protein
TGME49_286640	12.1786	11.7082	12.8191	5.87059	6.24623	5.89386	4.80415e-51	-1.43718	GTPase
TGME49_229700	15.6157	19.5004	12.3389	6.9073	7.17187	8.6563	1.58455e-14	-1.43938	hypothetical protein
TGME49_275470	39.2249	44.1321	40.2751	20.7576	20.7616	19.0786	5.10641e-128	-1.44291	dense granule protein GRA15
TGME49_215490	294.151	276.334	283.675	142.853	136.299	140.163	5.38539e-193	-1.4437	transporter, major facilitator family protein
TGME49_306895	66.6763	67.4343	64.5764	30.2867	31.2542	35.6679	3.17084e-100	-1.44379	hypothetical protein
TGME49_249935	114.908	109.563	116.645	53.6885	56.2091	56.8494	3.99206e-129	-1.44826	hypothetical protein
TGME49_240410	3.44953	3.73069	3.31479	1.58764	1.65295	1.85308	9.12204e-46	-1.44829	protein kinase (incomplete catalytic triad)
TGME49_257540	23.1129	24.8654	23.4001	12.1717	10.9455	11.6895	1.47638e-79	-1.44835	hypothetical protein
TGME49_260280	2.30014	2.8397	3.29298	1.3192	1.531	0.816608	0.000309	-1.44965	hypothetical protein
TGME49_320600	676.011	612.975	661.976	318.147	324.376	309.435	6.5684e-149	-1.45235	cold-shock DNA-binding domain-containing protein
TGME49_300000	551.842	484.172	543.997	253.806	255.813	261.177	2.07613e-130	-1.45287	ribosomal protein RPL18
TGME49_287500	84.9563	83.808	85.5889	42.5696	41.5339	39.5753	4.75416e-160	-1.45677	T complex chaperonin, putative
TGME49_217500	52.604	47.9343	51.7896	24.1909	25.4505	24.308	1.49503e-81	-1.45723	HMG (high mobility group) box domain-containing protein
TGME49_279380	100.352	95.9148	108.323	48.5136	48.4354	50.9923	3.29408e-117	-1.45758	hypothetical protein
TGME49_221320	35.3289	39.4507	36.8881	18.5729	17.5901	18.0567	1.3294e-225	-1.4576	acetyl-CoA carboxylase ACC1
TGME49_209030	496.366	472.48	503.624	237.376	241.79	236.61	6.16961e-211	-1.45802	actin ACT1
TGME49_294200	246.774	234.976	238.306	119.867	116.769	112.8	1.22666e-197	-1.46013	glucose-6-phosphate 1-dehydrogenase
TGME49_229250	1915.55	1708.03	1867.72	918.853	885.852	859.52	2.0345e-139	-1.46053	ribosomal protein RPL28
TGME49_306280	60.7559	60.5888	62.3224	31.639	28.6899	28.6876	2.06567e-107	-1.46064	mediator complex subunit MED7
TGME49_309210	184.837	164.307	176.539	82.1558	86.3169	86.4242	3.07162e-133	-1.46106	peroxiredoxin 6, putative
TGME49_243950	124.727	122.08	123.942	59.3691	61.1746	58.9699	5.56329e-201	-1.463	prohibitin, putative
TGME49_232230	2177.43	1970.14	2157.61	1010.39	1042.5	994.046	4.80195e-153	-1.46639	ribosomal protein RPL30
TGME49_232750	56.2717	54.3813	58.2601	29.0754	28.769	23.5897	3.76941e-75	-1.46678	23S rRNA (adenine(1618)-N(6))-methyltransferase, putative
TGME49_265380	17.6683	18.3139	17.9775	8.14388	8.41626	9.37838	6.61477e-82	-1.46739	tetratricopeptide repeat (TPR)-/ U-box domain-containing protein
TGME49_260420	31.2382	31.9909	33.2934	14.8592	15.6025	15.9752	3.48845e-92	-1.46744	HEC/Ndc80p family protein
TGME49_314480	25.4166	28.2649	29.0569	14.3957	13.6704	11.7554	1.78134e-68	-1.46796	hypothetical protein
TGME49_244300	8.53058	8.58315	8.26175	3.98424	4.1941	3.9903	3.36246e-63	-1.4704	hypothetical protein
TGME49_229670	2476.75	2148.68	2500.53	1169.72	1141.59	1120.11	2.84078e-114	-1.47133	ribosomal protein RPS23
TGME49_297780	8.95685	9.7623	8.97868	4.68843	4.31529	4.29154	4.17838e-87	-1.47197	ATPase/histidine kinase/DNA gyrase B/HSP90 domain-containing protein
TGME49_312105	23.1874	22.9064	24.7191	12.6236	8.76686	12.0607	8.15468e-17	-1.47206	hypothetical protein
TGME49_256840	16.9003	17.6442	17.6041	9.07653	7.27894	8.61394	6.00169e-58	-1.47234	hypothetical protein
TGME49_207240	43.6221	42.2696	44.6564	21.0402	21.7431	19.9475	2.73308e-123	-1.47314	hypothetical protein
TGME49_215470	2139.49	1921.56	2079.35	972.887	1002.16	972.937	1.53574e-160	-1.47589	ribosomal protein RPL10A
TGME49_249930	7.33134	5.36002	6.53627	2.9155	3.74147	2.34599	2.4028e-12	-1.47721	hypothetical protein
TGME49_260840	6.31578	5.7903	5.11675	2.90943	2.64043	2.63075	1.09312e-35	-1.47877	hypothetical protein
TGME49_222300	9.94341	9.89427	9.31802	4.9469	4.44326	4.49831	8.01682e-74	-1.48275	hypothetical protein
TGME49_202730	6.74788	7.04006	6.68943	3.37784	3.15586	3.20486	2.40595e-67	-1.48316	hypothetical protein
TGME49_211300	17.6286	18.418	18.3487	7.31728	8.92717	9.46145	3.89383e-55	-1.4877	DUF74 family protein, putative
TGME49_285780	5.68061	6.24518	5.49531	2.92741	2.61682	2.70584	2.85402e-72	-1.48937	hypothetical protein
TGME49_313390	933.596	892.078	978.1	439.351	450.622	439.36	1.03775e-192	-1.49381	ribosomal protein RPL6
TGME49_260270	4.84914	5.36856	4.75859	2.49031	2.54134	2.03009	4.88658e-47	-1.4942	HEAT repeat-containing protein
TGME49_217890	166.224	140.105	161.097	73.8662	70.9357	76.3066	6.41497e-99	-1.49643	alkyl hydroperoxide reductase/ Thiol specific antioxidant/ Mal allergen, putative
TGME49_266460	613.43	530.158	586.254	277.768	270.505	268.908	1.01591e-95	-1.49749	small ubiquitin family modifier, putative
TGME49_314810	925.968	808.859	888.898	422.863	409.176	407.741	3.57863e-141	-1.49872	ribosomal protein RPL7
TGME49_308090	957.099	1126.7	1044.96	482.255	503.065	488.871	9.45277e-225	-1.49997	rhoptry protein ROP5
TGME49_207440	1502.49	1469.31	1504.01	679.402	729.624	701.743	7.70818e-247	-1.50133	ribosomal protein RPS4
TGME49_208560	44.0543	46.4816	43.5771	20.4139	21.1178	21.5465	7.18859e-176	-1.50247	carrier superfamily protein
TGME49_242840	381.32	335.619	383.6	178.477	170.655	168.657	9.54362e-89	-1.50352	membrane protein
TGME49_238010	785.03	686.632	783.944	359.015	355.633	347.334	1.85421e-131	-1.50386	ribosomal protein RPL23A
TGME49_314460	8.29979	8.70073	8.57982	4.10716	3.76634	4.05019	4.52553e-39	-1.50499	hypothetical protein
TGME49_216850	10.3346	11.0939	9.4964	4.98007	3.98479	5.3964	5.66046e-32	-1.50583	hypothetical protein
TGME49_291960	135.762	136.258	143.964	66.5363	63.9477	64.4681	2.67449e-204	-1.51011	rhoptry kinase family protein ROP40 (incomplete catalytic triad)
TGME49_270840	32.5483	31.6672	32.8731	16.0997	13.6214	15.6789	1.10347e-91	-1.51039	poly(ADP-ribose) polymerase catalytic domain-containing protein
TGME49_263090	976.012	911.362	960.604	435.304	447.995	451.145	5.7644e-211	-1.51098	14-3-3 protein
TGME49_309820	1169.33	1006.59	1121.1	516.774	534.383	491.414	5.87802e-122	-1.51254	ribosomal protein RPL11
TGME49_285210	13.1419	14.4975	13.581	6.42047	7.1077	5.64457	3.65543e-61	-1.51471	hypothetical protein
TGME49_309740	240.883	237.721	242.821	113.789	117.823	105.298	3.23256e-165	-1.51482	LSM domain-containing protein
TGME49_225555	351.054	310.954	343.177	156.723	156.142	155.136	1.78047e-132	-1.51958	hypothetical protein
TGME49_239790	50.758	53.6221	50.7768	25.8475	22.7839	23.5182	3.31265e-147	-1.52	BRCA1 C Terminus (BRCT) domain-containing protein
TGME49_257090	936.331	899.759	943.894	427.824	450.845	413.147	1.02924e-195	-1.52237	NAC domain-containing protein
TGME49_259600	21.7634	24.4969	24.5622	10.7994	11.4144	10.5944	9.34985e-98	-1.52247	hypothetical protein
TGME49_283710	31.6907	35.799	36.2554	16.1634	15.5407	16.1938	9.59108e-58	-1.52297	longevity-assurance protein (LAG1) domain-containing protein
TGME49_201870	27.5692	28.2784	27.7135	12.0548	13.5919	13.0686	1.6991e-125	-1.52332	tetratricopeptide repeat-containing protein
TGME49_289750	586.199	515.305	572.105	255.266	264.796	256.936	1.09402e-144	-1.52405	ribosomal-ubiquitin protein RPL40
TGME49_267400	1480.09	1220.54	1438.65	645.967	642.614	630.323	3.36727e-103	-1.52578	ribosomal protein RPL32
TGME49_216680	15.7362	15.1259	14.8046	6.20488	7.06998	7.74906	8.6248e-61	-1.52689	ankyrin repeat-containing protein
TGME49_293870	599.03	533.271	591.757	274.908	262.649	261.175	3.70473e-143	-1.52702	thioredoxin, putative
TGME49_218850	40.0696	34.2789	39.127	18.0068	17.9922	16.3924	3.47901e-57	-1.52817	ribosomal protein RPS9
TGME49_276940	255.678	220.561	250.589	113.444	114.712	108.055	9.41133e-106	-1.52843	ribosome associated membrane protein RAMP4, putative
TGME49_286050	17.3621	18.7024	17.2751	9.26395	7.94042	7.37275	8.26432e-66	-1.53013	hypothetical protein
TGME49_255370	17.6925	18.335	16.979	8.34382	7.3438	8.61811	3.07938e-67	-1.53383	TIC20
TGME49_215460	1038.34	880.868	1005.76	441.105	455.844	450.992	3.6631e-124	-1.53467	ribosomal protein RPS24
TGME49_264650	10.3705	10.5917	10.5803	4.84952	5.28275	4.34024	3.41636e-56	-1.53542	phosphoacetylglucosamine mutase
TGME49_213660	71.6123	80.0874	70.2738	34.2059	33.5135	34.3026	9.7282e-263	-1.5362	zinc finger (CCCH type) motif-containing protein
TGME49_266290	2.72284	2.82685	2.91987	2.23842	0.869888	0.3906	7.36183e-05	-1.53774	hypothetical protein
TGME49_264040	168.119	163.802	164.488	78.7291	77.2204	72.1388	8.97826e-177	-1.53835	hypothetical protein
TGME49_237220	44.9871	48.0736	46.3124	21.3382	22.4122	20.1336	9.60887e-155	-1.54033	DNA replication licensing factor Mcm7, putative
TGME49_226710	166.588	165.793	168.318	77.8747	75.2682	76.1749	7.38819e-269	-1.54345	hypothetical protein
TGME49_223970	8.9591	9.12311	8.97042	4.61257	3.92852	3.80683	7.647e-72	-1.54449	translation elongation and release factors (gtpases), putative
TGME49_248570	4.24471	4.96386	3.88729	2.06401	2.07878	1.77451	8.74325e-36	-1.54702	hypothetical protein
TGME49_249250	1641.2	1347.79	1598.04	699.744	712.187	681.19	3.06684e-103	-1.54848	ribosomal protein RPL35A
TGME49_251880	32.7846	33.3694	31.2683	15.0084	14.4086	14.9372	1.58905e-139	-1.54916	tRNA synthetases class I family protein
TGME49_267160	10.7042	9.77599	11.8023	4.09443	4.86529	5.51277	4.85501e-24	-1.5497	SAG-related sequence SRS38D
TGME49_318430	60.5909	61.5455	60.4984	27.0946	27.9337	28.1456	3.26115e-180	-1.54978	malate dehydrogenase MDH
TGME49_275430	9.95764	11.55	10.0049	4.92671	4.44104	4.92511	2.10896e-108	-1.55173	hypothetical protein
TGME49_219140	182.234	165.05	169.936	77.9071	83.3973	73.8959	3.47258e-115	-1.55243	EF-1 guanine nucleotide exchange domain-containing protein
TGME49_239530	27.6612	28.174	28.6001	11.6184	14.0054	12.538	6.7172e-93	-1.55786	alanine-glyoxylate aminotransferase
TGME49_261740	971.281	830.858	909.384	408.477	419.432	399.543	3.23479e-136	-1.56024	hypothetical protein
TGME49_203990	87.3907	94.3033	87.885	37.9141	42.9065	40.7831	3.18507e-152	-1.56194	rhoptry protein ROP12
TGME49_216415	22.3759	21.526	20.7939	10.781	9.46621	8.78069	7.00533e-37	-1.56223	hypothetical protein
TGME49_247950	1.85285	1.49639	1.94748	0.747176	0.667733	0.805596	1.35578e-06	-1.56522	hypothetical protein
TGME49_230510	27.8704	27.6156	28.7939	13.3545	12.0155	12.5104	4.42501e-73	-1.56552	hypothetical protein
TGME49_294990	197.052	178.851	215.615	83.2509	85.3799	97.6577	4.48569e-88	-1.56571	hypothetical protein
TGME49_237140	66.634	69.8676	69.0631	29.222	31.9412	31.2539	1.2238e-135	-1.5662	ethylene inducible protein, putative
TGME49_239330	1366.69	1212.87	1314.54	585.117	594.614	575.774	5.57811e-170	-1.56648	ribosomal protein RPL37
TGME49_316290	7.69856	9.48862	8.23728	4.26959	3.05702	3.92174	2.30584e-26	-1.57106	hypothetical protein
TGME49_301890	95.8734	100.852	97.3582	43.9839	45.0956	42.9467	1.36718e-247	-1.57117	Toxoplasma gondii family B protein
TGME49_230060	40.7606	39.1893	41.2908	16.4353	20.8619	16.9465	1.99795e-70	-1.57159	acetyltransferase, GNAT family protein
TGME49_226970	1025.54	953.575	984.314	434.989	451.863	443.168	6.20461e-231	-1.57294	ribosomal protein RPS11
TGME49_231890	20.7623	24.7628	22.4089	10.1378	10.1931	9.98546	7.21612e-76	-1.57295	beta-ketoacyl-acyl carrier protein synthase III, putative
TGME49_221210	1211.7	1094.23	1161.75	503.201	526.634	524.98	1.02649e-182	-1.57417	cyclophilin
TGME49_264990	124.563	117.915	120.82	52.4592	56.4113	53.5543	9.72244e-169	-1.57716	hypothetical protein
TGME49_321550	43.3756	43.0234	42.4852	18.9362	18.8622	19.6426	3.93971e-166	-1.58047	hypothetical protein
TGME49_259990	33.7866	35.6358	33.7386	14.9982	15.5477	15.3942	1.16806e-154	-1.58081	SAC3/GANP family protein
TGME49_254620	1734.12	1499.38	1678.3	767.533	708.892	714.645	4.73347e-117	-1.58084	ribosomal protein RPL39
TGME49_238110	52.4926	53.5646	52.9396	22.7018	24.5404	23.4762	1.82438e-108	-1.5818	replication factor a protein 3 protein
TGME49_249720	550.759	510.912	566.435	224.653	252.941	247.946	2.1068e-143	-1.58198	ATP synthase F0 subunit 9, putative
TGME49_258580	264.957	260.073	277.008	120.014	121.808	115.513	4.18308e-224	-1.58304	rhoptry protein ROP17
TGME49_320050	831.285	767.061	808.206	361.977	360.134	348.615	2.06924e-220	-1.5855	ribosomal protein RPL5
TGME49_263510	6.21507	7.52041	6.77525	3.04658	3.10256	2.91587	9.09406e-67	-1.5856	Spc97 / Spc98 family protein
TGME49_231280	7.45745	7.67833	9.43231	3.69481	3.85871	3.25482	1.696e-30	-1.58627	WD domain, G-beta repeat-containing protein
TGME49_309060	7.84458	7.07707	6.54115	3.06043	3.22584	3.16992	7.86838e-49	-1.58831	ubiquitin carboxyl-terminal hydrolase
TGME49_245680	1918.51	1653.38	1905.5	803.229	802.318	825.18	6.94447e-140	-1.58911	ribosomal protein RPL21
TGME49_212290	927.619	810.238	897.938	384.425	392.264	392.984	3.74416e-159	-1.58922	ribosomal protein RPS19
TGME49_312480	47.1388	47.7043	48.0923	19.3032	20.9568	22.7696	1.2885e-115	-1.593	uracil phosphoribosyltransferase FUR1, putative
TGME49_291850	3136.62	2842.12	3387.5	1397.54	1411.48	1330.56	7.95466e-122	-1.59396	ribosomal protein RPS30
TGME49_248390	734.478	616.621	710.937	297.739	305.401	307.424	9.83799e-127	-1.59601	ribosomal protein RPL26
TGME49_320110	42.2482	45.9999	45.4061	18.6177	18.9816	20.8012	8.14381e-141	-1.60643	proliferating cell nuclear antigen PCNA2
TGME49_320040	30.71	28.9314	30.6725	13.3395	13.378	12.4099	8.61328e-64	-1.61734	CHORD protein
TGME49_248850	17.7902	19.0564	16.6791	7.7012	6.85803	8.53711	1.22674e-58	-1.61772	methionine aminopeptidase
TGME49_203630	3124.1	2773.27	3117.06	1346.55	1279.93	1292.26	8.11464e-157	-1.61863	ribosomal protein RPL44
TGME49_286530	265.814	233.847	247.685	110.791	108.565	104.618	1.45812e-150	-1.62223	hypothetical protein
TGME49_297120	57.2254	57.5611	54.7655	24.1613	24.4181	24.758	1.50073e-205	-1.6241	hypothetical protein
TGME49_315885	9.5765	9.52826	9.19202	4.27746	4.04919	3.90429	3.31552e-103	-1.62417	glycosyltransferase, putative
TGME49_237880	848.17	799.506	849.046	357.988	361.082	361.294	1.72248e-252	-1.62564	hypothetical protein
TGME49_286450	4359.93	4148.05	4019.16	1806.4	1852.43	1759.16	4.25509e-266	-1.62578	dense granule protein GRA5
TGME49_222860	210.115	209.764	209.73	89.3595	94.8289	87.9215	5.74694e-277	-1.62665	eukaryotic translation initiation factor, putative
TGME49_293840	49.1708	56.5711	49.9618	23.3801	21.8917	21.8759	1.9912e-212	-1.62728	hypothetical protein
TGME49_248700	428.151	392.572	436.633	181.284	179.111	182.662	4.70902e-184	-1.62806	alveolin domain containing intermediate filament IMC12
TGME49_299050	1864.33	1694.2	1872.38	770.492	790.221	782.479	2.27885e-194	-1.62977	ribosomal protein RPL17
TGME49_295350	718.453	642.022	725.801	300.131	296.615	300.645	7.86574e-164	-1.63386	nucleoside diphosphate kinase, putative
TGME49_210412	18.0732	15.5038	16.9511	6.68246	7.4127	7.42009	2.11e-39	-1.63497	hypothetical protein
TGME49_288720	961.399	852.622	945.169	384.665	400.092	392.299	7.41919e-178	-1.64598	ribosomal protein RPL10
TGME49_255910	64.6925	64.3238	64.6811	25.0563	28.7158	28.144	1.24228e-85	-1.65097	PfMNL-2 CISD1 family iron-sulfur protein, putative
TGME49_212150	10.6953	12.8034	10.5749	4.25034	4.64108	5.42858	6.10333e-57	-1.65154	hypothetical protein
TGME49_326800	75.4667	45.4341	14.2717	2.8969	2.16063	19.2641	0.01317	-1.65187	S-Adenosyl homocysteine hydrolase
TGME49_286140	11.9697	13.1929	11.562	5.16576	5.20762	5.11131	2.97101e-84	-1.65479	hypothetical protein
TGME49_218540	94.7942	92.9725	97.0005	39.223	40.9888	40.3414	3.54073e-195	-1.65579	peptidase S15, putative
TGME49_248960	35.4059	31.6587	34.0402	14.813	13.4534	14.4184	2.55747e-99	-1.65765	methyltransferase domain-containing protein
TGME49_232300	1009.98	838.223	1010.34	390.962	417.955	399.111	2.62792e-116	-1.65874	ribosomal protein RPS3
TGME49_321640	15.0109	16.9802	16.4694	6.62682	6.4954	7.26908	8.45803e-109	-1.65876	cell division protein CDC48AP
TGME49_287270	34.6427	38.1253	36.1838	15.302	15.4997	15.0678	2.35262e-178	-1.66196	hypothetical protein
TGME49_289940	36.7244	36.6545	34.0651	16.3132	15.1186	13.7236	3.32442e-113	-1.66492	uroporphyrinogen decarboxylase
TGME49_234505	67.1477	62.6173	63.0466	27.3707	27.1321	26.2274	8.89062e-158	-1.67155	phenylalanyl-tRNA synthetase alpha chain A, putative
TGME49_268850	984.198	892.323	985.527	399.267	394.261	404.806	1.29644e-202	-1.67299	enolase 2
TGME49_259550	83.2204	87.0596	85.3571	37.2191	34.3002	34.7385	6.07183e-235	-1.68211	dihydropteroate synthase
TGME49_208980	6.99237	6.97213	7.60628	3.09751	2.9095	2.86104	1.87781e-44	-1.68611	hypothetical protein
TGME49_260850	5.4081	3.34303	3.96801	1.09182	2.54957	0.660873	0.000241362	-1.6862	mitochondrial import inner membrane translocase subunit TIM10, putative
[truncated: 158 more rows]
